# Supplementary material for: Proteomic risk scores for predicting common diseases using linear and neural network models in the UK biobank
Source: Sci Rep. 2025 Jul 1;15:20520. doi: 10.1038/s41598-025-06232-1 (PMC12219849; doi:10.1038/s41598-025-06232-1)
Supplement: Supplementary file 2 — Supplementary Material 2 [file 41598_2025_6232_MOESM2_ESM.xlsx]

## Sheet: Supplementary Table 1
Supplementary Table 1.	Characteristic table for the UK BioBank participants used in the study.
Variable	n (%)	Mean	SD	Median	Q1	Q3	Min	Max	Missing	Missing (%)
Sex (Male)	20315 (45.9%)	-	-	-	-	-	-	-	308	0.69
Age	-	56.83	8.19	58	50	64	39	70	0	0
Townsend deprivation	-	-1.16	3.19	-2.03	-3.6	0.79	-6.26	10.42	51	0.11
BMI	-	27.46	4.81	26.78	24.18	29.9	14.52	68.95	222	0.5
HbA1c	-	36.3	6.89	35.3	32.9	38.1	15.5	159.9	2397	5.38
Diabetes medication	310 (0.7%)	-	-	-	-	-	-	-	0	0
Total cholesterol	-	5.66	1.16	5.62	4.86	6.4	1.43	12.64	2210	4.96
HDL	-	1.45	0.38	1.4	1.16	1.68	0.42	3.96	5788	13
Cholesterol medication	5041 (11.3%)	-	-	-	-	-	-	-	0	0
Smoking	20322 (45.6%)	-	-	-	-	-	-	-	0	0
Systolic blood pressure	-	139.73	19.68	138	126	152	68	252	2798	6.28
Blood pressure medication	5298 (11.9%)	-	-	-	-	-	-	-	0	0
White	41422 (93.0%)	-	-	-	-	-	-	-	0	0
South Asian	688 (1.5%)	-	-	-	-	-	-	-	0	0
Black	1079 (2.4%)	-	-	-	-	-	-	-	0	0
Chinese	135 (0.3%)	-	-	-	-	-	-	-	0	0
Mixed	286 (0.6%)	-	-	-	-	-	-	-	0	0
Other ethnicity	730 (1.6%)	-	-	-	-	-	-	-	0	0

## Sheet: Supplementary Table 2
Supplementary Table 2.		Hyperparatmers of the student & teacher models for the non-linear risk score generation.
		Student
Model	Condition	# layers	Learning rate	Batch size	Hidden size	Weight decay	Gradient Norm	Weighted Loss	Mixup	SMOTE	Dropout rate	Mixup rate	SMOTE rate	Smothing rate
1	Parkinson's disease	3	0.001	256	16	0.001	0	TRUE	FALSE	TRUE	0.2	0.1	0.75	0
2	Atrial fibrillation	2	0.001	256	512	0.001	1	FALSE	TRUE	TRUE	0	0.1	0.5	0
5	Asthma	2	0.001	2048	128	1e-08	1	TRUE	TRUE	TRUE	0.2	0.4	0.75	0.1
6	COPD	3	0.001	512	64	1e-06	0	TRUE	TRUE	TRUE	0.2	0.2	0.5	0
8	Dementia	3	1e-05	8	16	0.001	0	FALSE	TRUE	TRUE	0.2	0.4	1	0
9	Depression	3	1e-05	32	32	1e-06	0	TRUE	FALSE	TRUE	0.4	0.2	0.75	0
10	Type-2 Diabetes	1	1e-05	8	32	0.001	1	TRUE	TRUE	TRUE	0	0.4	1	0.1
11	Endometriosis	2	1e-06	64	512	0.001	1	FALSE	TRUE	TRUE	0.4	0.1	0.75	0
12	Primary Malignancy - Pancreatic	1	0.0001	2048	16	1e-06	1	FALSE	TRUE	FALSE	0.4	0.1	1	0.1
13	Heart failure	3	0.001	512	64	1e-08	1	FALSE	TRUE	TRUE	0.2	0.2	0.75	0
14	Motor neuron disease	1	1e-05	64	128	0.001	1	FALSE	TRUE	FALSE	0	0.4	0.75	0
15	Multiple sclerosis	3	0.0001	512	256	1e-08	1	TRUE	TRUE	TRUE	0	0.2	1	0
16	Pulmonary embolism	1	0.001	64	512	0.001	1	FALSE	TRUE	FALSE	0.4	0.1	1	0
17	Primary pulmonary hypertension	2	1e-05	128	512	0.001	1	FALSE	TRUE	FALSE	0	0.2	1	0
18	Primary Malignancy - Colorectal and anus	3	0.001	256	32	0.0001	1	TRUE	FALSE	TRUE	0.4	0.2	0.75	0
19	Primary Malignancy - Brain, Other CNS and Intracranial	3	0.0001	8	256	1e-06	1	FALSE	TRUE	FALSE	0.4	0.2	0.75	0
20	Primary Malignancy - Breast	2	1e-05	64	512	0.001	1	TRUE	TRUE	TRUE	0	0.4	0.5	0.1
21	Primary Malignancy - Lung and trachea	2	0.001	64	256	0.001	1	FALSE	TRUE	FALSE	0.2	0.2	0.5	0.1
22	Primary Malignancy - Prostate	3	0.0001	64	16	0.001	1	TRUE	TRUE	TRUE	0.2	0.4	0.75	0.1
23	Rheumatoid Arthritis	1	1e-05	32	64	0.001	1	FALSE	TRUE	TRUE	0	0.4	0.5	0
24	Schizophrenia	2	1e-05	8	128	0.0001	0	FALSE	TRUE	TRUE	0.2	0.1	0.5	0.1
25	Lupus erythematosus (local and systemic)	3	0.0001	64	128	1e-08	1	TRUE	TRUE	TRUE	0.4	0.2	0.5	0
27	Psoriasis	2	0.001	256	64	0.0001	0	FALSE	FALSE	TRUE	0.2	0.1	0.75	0
28	Primary Malignancy - Gynaecological	3	1e-05	64	256	0.0001	0	FALSE	FALSE	FALSE	0.2	0.1	0.75	0
29	Coronary heart disease	3	0.0001	256	32	1e-06	0	TRUE	TRUE	TRUE	0.2	0.4	0.5	0
30	Ischaemic stroke	1	0.001	128	512	0.001	1	FALSE	TRUE	FALSE	0	0.4	1	0.1
31	End stage renal disease	2	0.001	8	256	0.0001	1	TRUE	TRUE	TRUE	0.2	0.1	0.75	0

## Sheet: Supplementary Table 3
Supplementary Table 3.		Survival analysis results for 15-year follow up
			Uno's C-Index
Model	Condition	Cases (N)	Age + Sex	Clinical	ProteinRisk	Age + Sex + ProteinRisk	Clinical + ProteinRisk	ProteinRisk improvement	LinProteinRisk	Clinical + LinProteinRisk	LinProteinRisk improvement	ΔC between NN and linear score
1	Parkinson's disease	430	0.721367	0.709848	0.794356	0.811588	0.811783	0.101935	0.709073	0.724113	0.0142654	0.0876695
2	Atrial fibrillation	3342	0.720294	0.734808	0.804004	0.807948	0.807948	0.0731399	0.794895	0.799701	0.0648929	0.00824704
5	Asthma	2849	0.546834	0.569284	0.714694	0.715394	0.714617	0.145333	0.704693	0.704328	0.135044	0.0102891
6	COPD	2394	0.663658	0.724548	0.8642	0.864587	0.864587	0.140038	0.851657	0.854656	0.130108	0.00993075
8	Dementia	1096	0.785086	0.787832	0.871508	0.869595	0.870843	0.0830112	0.853563	0.857144	0.0693119	0.0136992
9	Depression	2662	0.544133	0.614271	0.675613	0.675613	0.683096	0.068825	0.684545	0.690073	0.0758018	-0.00697684
10	Type-2 Diabetes	2332	0.621686	0.868654	0.89226	0.894453	0.916848	0.0481934	0.872162	0.906468	0.0378137	0.0103797
11	Endometriosis	184	0.827816	0.828841	0.860958	0.859189	0.850852	0.0220107	0.719244	0.838972	0.0101313	0.0118794
12	Primary Malignancy - Pancreatic	185	0.608022	0.60147	0.519727	0.61731	0.608688	0.00721844	0.5	0.601452	-1.83753e-05	0.00723681
13	Heart failure	2015	0.733956	0.765817	0.832762	0.835743	0.83867	0.0728529	0.834542	0.839294	0.0734769	-0.00062396
14	Motor neuron disease	288	0.645597	0.651646	0.695566	0.679157	0.678803	0.0271572	0.78696	0.788739	0.137093	-0.109936
15	Multiple sclerosis	167	0.648497	0.650519	0.701036	0.701036	0.701036	0.0505179	0.5	0.650543	2.41514e-05	0.0504937
16	Pulmonary embolism	895	0.602677	0.619955	0.782443	0.780962	0.780827	0.160872	0.680931	0.673297	0.0533421	0.10753
17	Primary pulmonary hypertension	369	0.714118	0.755798	0.859196	0.859196	0.877008	0.121211	0.887799	0.887029	0.131232	-0.0100211
18	Primary Malignancy - Colorectal and anus	776	0.642226	0.641374	0.668472	0.689985	0.687842	0.0464679	0.647068	0.655	0.0136255	0.0328424
19	Primary Malignancy - Brain, Other CNS and Intracranial	125	0.567853	0.516741	0.643052	0.663555	0.653738	0.136997	0.5	0.516741	0	0.136997
20	Primary Malignancy - Breast	1217	0.753171	0.753171	0.767881	0.784499	0.783018	0.0298474	0.760568	0.76097	0.00779925	0.0220482
21	Primary Malignancy - Lung and trachea	615	0.686385	0.728182	0.816353	0.84461	0.844288	0.116106	0.820702	0.833678	0.105497	0.0106098
22	Primary Malignancy - Prostate	1268	0.859666	0.859657	0.870164	0.887421	0.887757	0.0280998	0.87384	0.897281	0.037624	-0.00952424
23	Rheumatoid Arthritis	664	0.637388	0.647016	0.760939	0.760939	0.760939	0.113923	0.754461	0.760527	0.113511	0.000412025
24	Schizophrenia	119	0.5	0.697243	0.678596	0.678596	0.742889	0.0456454	0.5	0.697225	-1.89125e-05	0.0456643
25	Lupus erythematosus (local and systemic)	259	0.642202	0.712421	0.824017	0.824017	0.824017	0.111596	0.786683	0.797201	0.0847797	0.0268163
27	Psoriasis	476	0.489074	0.543351	0.720298	0.720298	0.720298	0.176947	0.691188	0.691756	0.148405	0.0285419
28	Primary Malignancy - Gynaecological	332	0.787247	0.790817	0.84451	0.850299	0.847088	0.0562709	0.749873	0.796125	0.00530773	0.0509632
29	Coronary heart disease	4070	0.697073	0.726197	0.775676	0.775262	0.775636	0.049439	0.774744	0.775787	0.04959	-0.000151059
30	Ischaemic stroke	921	0.69295	0.707457	0.774592	0.777325	0.774292	0.0668346	0.729067	0.740406	0.0329491	0.0338855
31	End stage renal disease	177	0.640904	0.689651	0.893901	0.893901	0.88379	0.194139	0.845707	0.845707	0.156056	0.0380834

## Sheet: Supplementary Table 4
Supplementary Table 4.		Survival analysis results for 5-year follow up
			Uno's C-Index
Model	Condition	Cases (N)	Age + Sex	Clinical	ProteinRisk	Age + Sex + ProteinRisk	Clinical + ProteinRisk	ProteinRisk improvement	LinProteinRisk	Clinical + LinProteinRisk	LinProteinRisk improvement	ΔC between NN and linear score
1	Parkinson's disease	102	0.735888	0.766903	0.819719	0.843588	0.842834	0.0759317	0.712006	0.772245	0.00534216	0.0705896
2	Atrial fibrillation	707	0.71216	0.738845	0.828332	0.831716	0.831709	0.0928637	0.827051	0.827139	0.0882941	0.0045696
5	Asthma	951	0.534061	0.566646	0.776126	0.776126	0.776126	0.209481	0.754092	0.754092	0.187447	0.0220341
6	COPD	596	0.685682	0.731855	0.875748	0.873485	0.873059	0.141204	0.854013	0.853729	0.121875	0.0193298
8	Dementia	98	0.823389	0.82417	0.854729	0.874836	0.878763	0.0545926	0.853611	0.869126	0.0449557	0.00963688
9	Depression	554	0.543482	0.620547	0.65713	0.663106	0.681982	0.0614353	0.67644	0.696025	0.0754787	-0.0140434
10	Type-2 Diabetes	453	0.686767	0.896271	0.907097	0.915467	0.926552	0.0302807	0.915431	0.928091	0.0318204	-0.00153974
11	Endometriosis	85	0.835872	0.835872	0.871054	0.871054	0.871054	0.0351819	0.631562	0.817255	-0.018617	0.053799
12	Primary Malignancy - Pancreatic	34	0.721777	0.719702	0.512162	0.721485	0.719426	-0.000275661	0.5	0.71941	-0.000291876	1.62153e-05
13	Heart failure	388	0.740678	0.781349	0.866896	0.866896	0.859195	0.0778464	0.903583	0.903583	0.122234	-0.0443881
14	Motor neuron disease	81	0.639367	0.65084	0.572032	0.651239	0.651239	0.000398202	0.913242	0.913242	0.262401	-0.262003
15	Multiple sclerosis	61	0.618153	0.605662	0.721773	0.721773	0.637456	0.0317944	0.5	0.605728	6.64957e-05	0.0317279
16	Pulmonary embolism	162	0.617864	0.599905	0.861697	0.861697	0.861697	0.261793	0.771067	0.771067	0.171162	0.0906302
17	Primary pulmonary hypertension	221	0.741647	0.784227	0.852732	0.852732	0.852732	0.0685046	0.914934	0.915766	0.131539	-0.0630343
18	Primary Malignancy - Colorectal and anus	184	0.712342	0.710336	0.68999	0.73729	0.731303	0.0209674	0.698149	0.714605	0.00426886	0.0166985
19	Primary Malignancy - Brain, Other CNS and Intracranial	36	0.641772	0.637586	0.825449	0.700471	0.662996	0.0254101	0.5	0.637569	-1.61951e-05	0.0254263
20	Primary Malignancy - Breast	359	0.769174	0.769174	0.766588	0.797642	0.8056	0.0364259	0.756932	0.75752	-0.0116538	0.0480796
21	Primary Malignancy - Lung and trachea	137	0.672323	0.730778	0.880653	0.86554	0.880653	0.149875	0.86879	0.871268	0.14049	0.00938549
22	Primary Malignancy - Prostate	287	0.876188	0.876547	0.889066	0.902978	0.906144	0.0295974	0.829221	0.887896	0.0113492	0.0182482
23	Rheumatoid Arthritis	80	0.668565	0.668896	0.78006	0.77374	0.78006	0.111165	0.763483	0.763483	0.0945868	0.0165779
24	Schizophrenia	28	0.531673	0.771918	0.61167	0.61167	0.695386	-0.0765321	0.5	0.771937	1.89319e-05	-0.076551
25	Lupus erythematosus (local and systemic)	116	0.663585	0.762504	0.850141	0.850141	0.850141	0.0876371	0.810915	0.854249	0.0917455	-0.00410838
27	Psoriasis	156	0.526871	0.550835	0.706965	0.706965	0.706965	0.15613	0.67246	0.67246	0.121625	0.0345051
28	Primary Malignancy - Gynaecological	107	0.783182	0.783807	0.787132	0.786236	0.783487	-0.000320576	0.808323	0.802569	0.0187618	-0.0190824
29	Coronary heart disease	1137	0.735413	0.780432	0.832091	0.832091	0.833732	0.0533	0.835347	0.836299	0.0558674	-0.00256735
30	Ischaemic stroke	148	0.649881	0.707524	0.786486	0.786486	0.784977	0.077453	0.750994	0.750994	0.0434706	0.0339824
31	End stage renal disease	28	0.478863	0.741807	0.979175	0.979175	0.979175	0.237368	0.931486	0.931486	0.189678	0.0476894

## Sheet: Supplementary Table 5
Supplementary Table 5.			Standardised beta co-efficients for all protein contributions to linear risk scores
Protein	Parkinson's disease	Atrial fibrillation	Asthma	COPD	Dementia	Depression	Type-2 Diabetes	Endometriosis	Primary Malignancy - Pancreatic	Heart failure	Motor neuron disease	Multiple sclerosis	Pulmonary embolism	Primary pulmonary hypertension	Primary Malignancy - Colorectal and anus	Primary Malignancy - Brain, Other CNS and Intracranial	Primary Malignancy - Breast	Primary Malignancy - Lung and trachea	Primary Malignancy - Prostate	Rheumatoid Arthritis	Schizophrenia	Lupus erythematosus (local and systemic)	Psoriasis	Primary Malignancy - Gynaecological	Coronary heart disease	Ischaemic stroke	End stage renal disease
GDF15	0	0.000814535	0	0.00540975	0.00356386	0.00114012	0.0248299	0	0	0.00434606	0	0	0.00178504	0.00226979	0.00253685	0	0	0.000356951	0	0.000756127	0	0	0	0	0.00720859	0.00484175	0
NTRK2	0	0.0438725	0	0.000217045	0.00118521	0	0	0	0	0.0310027	0	0	0	0.00613199	0	0	0	0	0	0	0	0	0	0	0.0276999	0.00413392	0
NEFL	0.000382749	0	0	0	0.0109057	0	0	0	0	0	0.0031396	0	0	0	0	0	0	0	0	0	0	0	0	0	0	0.00259818	0
HAVCR1	0	0.00241882	0	0	0	0	0.00413997	0	0	0.0054852	0	0	0	0	0	0	0	0	0	0	0	0	0	0	0.00625743	0.00158119	0
WFDC2	0	0.00141512	0	0.0210586	0	0	0	0	0	0.00796957	0	0	0.00257759	0.000646034	0	0	0	0.00488942	0	0	0	0	0	0	0	0.0011074	0
RNASE6	0	0.000166004	0	0.00110111	0	0	0	0	0	0.00100428	0	0	0	0	0	0	0	0	0	0	0	0	0	0	0	0.00100461	0
CDCP1	0	0	0	0.000673168	0	0	0	0	0	0	0	0	0	0	0	0	0	0	0	0	0	0	0	0	0.00220714	0.000559202	0
CRIP2	0	0	0	0	0	0	0	0	0	0	0	0	0	0	0	0	0	0	0	0	0	0	0	0	0.000165649	0.000390372	0
PLAT	0	0	0	0	0	0	0	0	0	0	0	0	0	0	0	0	0	0	0	0	0	0	0	0	0.000868139	0.000320982	0
IGFBP4	0	0	0	0	0	0	0	0	0	0	0	0	0	0	0	0	0	0	0	0	0	0	0	0	0	0.000257772	0.000331166
CHI3L1	0	0	0	0	0	0	0	0	0	0	0	0	0	0	0	0	0	0	0	0	0	0	0	0	0	0.000241331	0
MMP12	0	0	0	0.00774592	0	0	0	0	0	0.000942488	0	0	0	0	0	0	0	0.0015765	0	0	0	0	0	0	0.0151736	0.000189224	0
NPC2	0	0	0	0	0	0	0	0	0	0.00129315	0	0	0	0	0	0	0	0	0	0	0	0	0	0	0.00134338	0.000179527	0
CCN5	0	0	0	0	0	0	0	0	0	0	0	0	0	0	0	0	0	0	0	0	0	0	0	0	0	2.9e-05	0
A1BG	0	0	0	0	0	0	0	0	0	0	0	0	0	0	0	0	0	0	0	0	0	0	0	0	0	0	0
AAMDC	0	0	0	0	0	0	0	0	0	0	0	0	0	0	0	0	0	0	0	0	0	0	0	0	0	0	0
AARSD1	0	0	0	0	0	0	0	0	0	0	0	0	0	0	0	0	0	0	0	0	0	0	0	0	0	0	0
ABCA2	0	0	0	0	0	0	0	0	0	0	0	0	0	0	0	0	0	0	0	0	0	0	0	0	0	0	0
ABHD14B	0	0	0	0	0	0	0	0	0	0	0	0	0	0	0	0	0	0	0	0	0	0	0	0	0	0	0
ABL1	0	0	0	0	0	0	0	0	0	0	0	0	0	0	0	0	0	0	0	0	0	0	0	0	0	0	0
ABO	0	0	0	0	0	0	0	0	0	0	0	0	0	0	0	0	0	0	0	0	0	0	0	0	0	0	0
ABRAXAS2	0	0	0	0	0	0	0	0	0	0	0	0	0	0	0	0	0	0	0	0	0	0	0	0	0	0	0
ACAA1	0	0	0	0	0	0	0	0	0	0	0	0	0	0	0	0	0	0	0	0	0	0	0	0	0	0	0
ACADM	0	0	0	0	0	0	0	0	0	0	0	0	0	0	0	0	0	0	0	0	0	0	0	0	0	0	0
ACADSB	0	0	0	0	0	0	0	0	0	0	0	0	0	0	0	0	0	0	0	0	0	0	0	0	0	0	0
ACAN	0	0	0	0	0	0	-0.00166974	0	0	0	0	0	0	0	0	0	0	0	0	0	0	0	0	0	0	0	0
ACE	0	0	0	0	0	0	0	0	0	0	0	0	0	0	0	0	0	0	0	0	0	0	0	0	0	0	0
ACE2	0	0.00130684	0	0	0	0	0	0	0	0.00274013	0	0	0	0	0	0	0	0	0	0	0	0	0	0	0.00398295	0	0
ACHE	0	0	0	0	0	0	0	0	0	0	0	0	0	0	0	0	0	0	0	0	0	0	0	0	0	0	0
ACOT13	0	0	0	0	0	0	0	0	0	0	0	0	0	0	0	0	0	0	0	0	0	0	0	0	0	0	0
ACOX1	0	0	0	0	0	0	0	0	0	0	0	0	0	0	0	0	0	0	0	0	0	0	0	0	0	0	0
ACP1	0	0	0	0	0	0	0	0	0	0	0	0	0	0	0	0	0	0	0	0	0	0	0	0	0	0	0
ACP5	0	0	0	0	0	0	0	0	0	0	0	0	0	0	0	0	0	0	0	0	0	0	0	0	0	0	0
ACP6	0	0	0	0	0	0	0	0	0	0	0	0	0	0	0	0	0	0	0	0	0	0	0	0	0	0	0
ACRBP	0	0	0	0	0	0	0	0	0	0	0	0	0	0	0	0	0	0	0	0	0	0	0	0	0	0	0
ACRV1	0	0.00196468	0	0	0	0	0	0	0	0.00014933	0	0	0	0	0	0	-0.000349491	0	0	0	0	0	0	0	0.00924758	0	0
ACSL1	0	0	0	0	0	0	0	0	0	0	0	0	0	0	0	0	0	0	0	0	0	0	0	0	0	0	0
ACTA2	0	0	0	0	0	0	0	0	0	0	0	0	0	0	0	0	0	0	0	0	0	0	0	0	0	0	0
ACTN2	0	0	0	0	0	0	0	0	0	0	0	0	0	0	0	0	0	0	0	0	0	0	0	0	0	0	0
ACTN4	0	0	0	0	0	0	0	0	0	0	0	0	0	0	0	0	0	0	0	0	0	0	0	0	0	0	0
ACVRL1	0	0	0	0	0	0	0	0	0	0.00172036	0	0	0	0	0	0	0	0	0	0	0	0	0	0	0	0	0
ACY1	0	0	0	0	0	0	0	0	0	0	0	0	0	0	0	0	0	0	0	0	0	0	0	0	0	0	0
ACY3	0	0	0	0	0	0	0	0	0	0	0	0	0	0	0	0	0	0	0	0	0	0	0	0	0	0	0
ACYP1	0	0	0	0	0	0	0	0	0	0	0	0	0	0	0	0	0	0	0	0	0	0	0	0	0	0	0
ADA	0	0	0	0	0	0	0	0	0	0	0	0	0	0	0	0	0	0	0	0	0	0	0	0	0	0	0
ADA2	0	0	0	0	0	0	0.000455315	0	0	0	0	0	0	0	0	0	0	0	0	0	0	0	0	0	0	0	0
ADAM12	0	0	0	0	0	0	0	0	0	0	0	0	0	0	0	0	0.00044094	0	0	0	0	0	0	0	0	0	0
ADAM15	0	0	0	0	0	0	0	0	0	0	0	0	0	0	0	0	0	0	0	0	0	0	0	0	0	0	0
ADAM22	0	0	0	0	0	0	0	0	0	0	0	0	0	0	0	0	0	0	0	0	0	0	0	0	0	0	0
ADAM23	0	0	0	0	0	0	0	0	0	0	0	0	0	0	0	0	0	0	0	0	0	0	0	0	0	0	0
ADAM8	0	0	0	0	0	0	0	0	0	0	0	0	0	0	0	0	0	0	0	0	0	0	0	0	0	0	0
ADAM9	0	0	0	0	0	0	0	0	0	0	0	0	0	0	0	0	0	0	0	0	0	0	0	0	0	0	0
ADAMTS1	0	0	0	0	0	0	0	0	0	0	0	0	0	0	0	0	0	0	0	0	0	0	0	0	0	0	0
ADAMTS13	0	0	0	0	0	-0.00040108	0.000427375	0	0	0	0	0	0	0	0	0	0	0	0	0	0	0	0	0	0	0	0
ADAMTS15	0	0	0	0	0	0	0	0	0	0	0	0	0	0	0	0	0	0	0	0	0	0	0	0	0	0	0
ADAMTS16	0	0	0	0	0	0	0	0	0	0	0	0	0	0	0	0	0	0	0	0	0	0	0	0	0	0	0
ADAMTS4	0	0	0	0	0	0	0	0	0	0	0	0	0	0	0	0	0	0	0	0	0	0	0	0	0	0	0
ADAMTS8	0	0	-0.00629873	0	0	-0.00107231	0	0	0	0	0	0	0	0	0	0	0	0	0	0	0	0	0	0	0	0	0
ADAMTSL2	0	0	0	0	0	0	0.00764008	0	0	0	0	0	0	0	0	0	0	0	0	0	0	0	0	0	0	0	0
ADAMTSL4	0	0	0	0	0	0	0	0	0	0	0	0	0	0	0	0	0	0	0	0	0	0	0	0	0	0	0
ADAMTSL5	0	0	0	0	0	0	0	0	0	0	0	0	0	0	0	0	0	0	0	0	0	0	0	0	0	0	0
ADCYAP1R1	0	0	0	0	0	0	0	0	0	0	0	0	0	0	0	0	0	0	0	0	0	0	0	0	0	0	0
ADD1	0	0	0	0	0	0	0	0	0	0	0	0	0	0	0	0	0	0	0	0	0	0	0	0	0	0	0
ADGRB3	0	0	0	0	0	0	0	0	0	0	0	0	0	0	0	0	0	0	0	0	0	0	0	0	0	0	0
ADGRD1	0	0.000633082	0	0	0	0	0	0	0	0	0	0	0	0	0	0	0	0	0	0	0	0	0	0	0	0	0
ADGRE1	0	0	0	0	0	0	0	0	0	0	0	0	0	0	0	0	0	0	0	0	0	0	0	0	0	0	0
ADGRE2	0	0	0	0	0	0	0	0	0	0	0	0	0	0	0	0	0	0	0	0	0	0	0	0	0	0	0
ADGRE5	0	0	0	-0.0022255	0	0	0	0	0	0	0	0	0	0	0	0	0	0	0	0	0	0	0	0	0	0	0
ADGRF5	0	0	0	0	0	0	0	0	0	0	0	0	0	0	0	0	0	0	0	0	0	0	0	0	0	0	0
ADGRG1	0	0.00123131	0	0	0.000837924	0	0.0148847	0	0	0.00199264	0	0	0	0	0	0	0	0	0	0	0	0	0	0	0.00560175	0	0
ADGRV1	0	0	0	0	0	0	0	0	0	0	0	0	0	0	0	0	0	0	0	0	0	0	0	0	0	0	0
ADH1B	0	0	0	0	0	0	0	0	0	0	0	0	0	0	0	0	0	0	0	0	0	0	0	0	0	0	0
ADH4	0	0	0	0	0	0	0	0	0	0	0	0	0	0	0	0	0	0	0	0	0	0	0	0	0	0	0
ADIPOQ	0	0	0	0.000236121	0	0	-0.00289073	0	0	0	0	0	0	0	0	0	0	0	0	0	0	0	0	0	0	0	0
ADM	0	0	0	0	0	0	0	0	0	0	0	0	0	0	0	0	0	0	0	0	0	0	0	0	0	0	0
ADRA2A	0	0	0	0	0	0	0	0	0	0	0	0	0	0	0	0	0	0	0	0	0	0	0	0	0	0	0
AFAP1	0	0	0	0	0	0	0	0	0	0	0	0	0	0	0	0	0	0	0	0	0	0	0	0	0	0	0
AFM	0	0	0	0	0	0	0	0	0	0	0	0	0	0	0	0	0	0	0	0	0	0	0	0	0	0	0
AFP	0	0	0	0	0	0	0	0	0	0	0	0	0	0	0	0	0	0	0	0	0	0	0	0	0	0	0
AGBL2	0	0	0	0	0	0	0	0	0	0	0	0	0	0	0	0	0	0	0	0	0	0	0	0	0	0	0
AGER	0	0	0	-0.0110213	0	0	-0.00145127	0	0	-0.00230871	0	0	0	0	0	0	0	0	0	0	0	0	0	0	-0.00191642	0	0
AGR2	0	0	0	0	0	0	0	0	0	0	0	0	0	0	0	0	0	0	0	0	0	0	0	0	0	0	0
AGR3	0	0	0	0	0	0.00149481	0	0	0	0	0	0	0	0	0	0	0	0	0	0	0	0	0	0	0	0	0
AGRN	0	0	0	0	0	0	0	0	0	0	0	0	0	0	0	0	0	0	0	0	0	0	0	0	0	0	0
AGRP	0	0	-0.00391728	-0.00280592	0	0	0	0	0	0	0	0	0	0	0	0	0	0	0	0	0	0	0	0	0	0	0
AGT	0	0	0	0	0	0	0	0	0	0	0	0	0	0	0	0	0	0	0	0	0	0	0	0	0	0	0
AGXT	0	0	0	0	0	0	0	0	0	0	0	0	0	0	0	0	0	0	0	0	0	0	0	0	0	0	0
AHCY	0	0	0	0	0	0	0	0	0	0	0	0	0	0	0	0	0	0	0	0	0	0	0	0	0	0	0
AHNAK	0	0	0	0	0	0	0	0	0	0	0	0	0	0	0	0	0	0	0	0	0	0	0	0	0	0	0
AHNAK2	0	0	0	0	0	0	0	0	0	0	0	0	0	0	0	0	0	0	0	0	0	0	0	0	0	0	0
AHSA1	0	0	0	0	0	0	0	0	0	0	0	0	0	0	0	0	0	0	0	0	0	0	0	0	0	0	0
AHSG	0	0	0	0	0	0	0	0	0	0	0	0	0	0	0	0	0	0	0	0	0	0	0	0	0	0	0
AHSP	0	0	0	0	0	0	0	0	0	0	0	0	0	0	0	0	0	0	0	0	0	0	0	0	0	0	0
AIDA	0	0	0	0	0	0	0	0	0	0	0	0	0	0	0	0	0	0	0	0	0	0	0	0	0	0	0
AIF1	0	0	0	0	0	0	0	0	0	0	0	0	0	0	0	0	0	0	0	0	0	0	0	0	0	0	0
AIF1L	0	0	0	0	0	0	0	0	0	0	0	0	0	0	0	0	0	0	0	0	0	0	0	0	0	0	0
AIFM1	0	0	0	0	0	0	0	0	0	0	0	0	0	0	0	0	0	0	0	0	0	0	0	0	0	0	0
AK1	0	0	0	0	0	0	0	0	0	0	0	0	0	0	0	0	0	0	0	0	0	0	0	0	0	0	0
AK2	0	0	0	0	0	0	0	0	0	0	0	0	0	0	0	0	0	0	0	0	0	0	0	0	0	0	0
AKAP12	0	0	0	0	0	0	0	0	0	0	0	0	0	0	0	0	0	0	0	0	0	0	0	0	0	0	0
AKR1B1	0	0	0	0	0	0	0	0	0	0	0	0	0	0	0	0	0	0	0	0	0	0	0	0	0	0	0
AKR1B10	0	0	0	0	0	0	0	0	0	0	0	0	0	0	0	0	0	0	0	0	0	0	0	0	0	0	0
AKR1C4	0	0	0	0	0	0	0	0	0	0	0	0	0	0	0	0	0	0	0	0	0	0	0	0	0	0	0
AKR7L	0	0	0	0	0	0	0	0	0	0	0	0	0	0	0	0	0	0	0	0	0	0	0	0	0	0	0
AKT1S1	0	0	0	0	0	0	0	0	0	0	0	0	0	0	0	0	0	0	0	0	0	0	0	0	0	0	0
AKT2	0	0	0	0	0	0	0	0	0	0	0	0	0	0	0	0	0	0	0	0	0	0	0	0	0	0	0
AKT3	0	0	0	0	0	0	0	0	0	0	0	0	0	0	0	0	0	0	0	0	0	0	0	0	0	0	0
ALCAM	0	0	0	0	0	0	0	0	0	0	0	0	0	0	0	0	0	0	0	0	0	0	0	0	0	0	0
ALDH1A1	0	0	0	0	0	0	0	0	0	0	0	0	0	0	0	0	0	0	0	0	0	0	0	0	0	0	0
ALDH2	0	0	0	0	0	0	0	0	0	0	0	0	0	0	0	0	0	0	0	0	0	0	0	0	0	0	0
ALDH3A1	0	0	0	0.00144103	0	0	0.000437977	0	0	0	0	0	0	0	0	0	0	0	0	0	0	0	0	0	0.00028623	0	0
ALDH5A1	0	0	0	0	0	0	0	0	0	0	0	0	0	0	0	0	0	0	0	0	0	0	0	0	0	0	0
ALMS1	0	0	0	0	0	0	0	0	0	0	0	0	0	0	0	0	0	0	0	0	0	0	0	0	0	0	0
ALPI	0	0	0	0	0	0	0	0	0	0	0	0	0	0	0	0	0	0	0	0	0	0	0	0	0	0	0
ALPP	0	0	0	0.0066393	0	0.000327791	0	0	0	0	0	0	0	0	0	0	0	0.00289344	0	0	0	0	0	0	0	0	0
AMBN	0	0	0	0	0	0	0	0	0	0	0	0	0	0	0	0	0	0	0	0	0	0	0	0	0	0	0
AMBP	0	0	0	0	0	0	0	0	0	0	0	0	0	0	0	0	0	0	0	0	0	0	0	0	0.000446959	0	0
AMDHD2	0	0	0	0	0	0	0	0	0	0	0	0	0	0	0	0	0	0	0	0	0	0	0	0	0	0	0
AMFR	0	0	0	0	0	0	0	0	0	0	0	0	0	0	0	0	0	0	0	0	0	0	0	0	0	0	0
AMIGO1	0	0	0	0	0	0	0	0	0	0	0	0	0	0	0	0	0	0	0	0	0	0	0	0	0	0	0
AMIGO2	0	0	0	0	0	0	0	0	0	0	0	0	0	0	0	0	0	0	0	0	0	0	0	0	0	0	0
AMN	0	0	0	0	0	0.000358346	0	0	0	0	0	0	0	0	0	0	0	0	0	0	0	0	0	0	0	0	0
AMOT	0	0	0.00289626	0	0	0	0	0	0	0	0	0	0	0	0	0	0.00083464	0	0	0	0	0	0	0	-0.00296985	0	0
AMOTL2	0	0	0	0	0	0	0	0	0	0	0	0	0	0	0	0	0	0	0	0	0	0	0	0	0	0	0
AMPD3	0	0	0	0	0	0	0	0	0	0	0	0	0	0	0	0	0	0	0	0	0	0	0	0	0	0	0
AMY1A_AMY1B_AMY1C	0	0	0	0	0	0	0	0	0	0	0	0	0	0	0	0	0	0	0	0	0	0	0	0	0	0	0
AMY2A	0	-1.95e-05	0	0	0	0	0	0	0	-0.000689565	0	0	0	0	0	0	0	0	0	0	0	0	0	0	0	0	0
AMY2B	0	0	0	-0.00144928	0	0	0	0	0	0	0	0	0	0	0	0	0	0	0	0	0	0	0	0	0	0	0
ANG	0	0	0	0	0	0	0	0	0	0	0	0	0	0	0	0	0	0	0	0	0	0	0	0	0	0	0
ANGPT1	0	0	0	0	0	0	0	0	0	0	0	0	0	0	0	0	0	0	0	0	0	0	0	0	0	0	0
ANGPT2	0	0.00377147	0	0	0	0	0.000563828	0	0	0.00153441	0	0	0	0.00256654	0	0	0	0	0	0	0	0	0	0	0	0	0
ANGPTL1	0	0	0	0	0	0	0	0	0	0	0	0	0	0	0	0	0	0	0	0	0	0	0	0	0	0	0
ANGPTL2	0	0	0	0	0	0	0	0	0	0	0	0	0	0	0	0	0	0	0	0	0	0	0	0	0	0	0
ANGPTL3	0	0	0	0	0	0	-0.00362515	0	0	-0.000495754	0	0	0	0	0	0	0	0	0	0	0	0	0	0	-0.00361681	0	0
ANGPTL4	0	0	0	0	0	0	0	0	0	0	0	0	0	0	0	0	0	0	0	0	0	0	0	0	0	0	0
ANGPTL7	0	0	0	0	0	0	0	0	0	0	0	0	0	0	0	0	0	0	0	0	0	0	0	0	0	0	0
ANK2	0	0	0	0	0	0	0	0	0	0	0	0	0	0	0	0	0	0	0	0	0	0	0	0	0	0	0
ANKMY2	0	0	0	0	0	0	0	0	0	0	0	0	0	0	0	0	0	0	0	0	0	0	0	0	0	0	0
ANKRA2	0	0	0	0	0	0	0	0	0	0	0	0	0	0	0	0	0	0	0	0	0	0	0	0	0	0	0
ANKRD54	0	0	0	0	0	0	0	0	0	0	0	0	0	0	0	0	0	0	0	0	0	0	0	0	0	0	0
ANP32C	0	0	0	0	0	0	0	0	0	0	0	0	0	0	0	0	0	0	0	0	0	0	0	0	0	0	0
ANPEP	0	0	0	0	0	0	0	0	0	0	0	0	0	0	0	0	0	0	0	0	0	0	0	0	0	0	0
ANXA1	0	0	0	0	0	0	0	0	0	0	0	0	0	0	0	0	0	0	0	0	0	0	0	0	0	0	0
ANXA10	0	0	0	0	0	0	0	0	0	0	0	0	0	0	0	0	0	0	0	0	0	0	0	0	0	0	0
ANXA11	0	0	0	0	0	0	0	0	0	0	0	0	0	0	0	0	0	0	0	0	0	0	0	0	0	0	0
ANXA2	0	0	0	0	0	0	0	0	0	0	0	0	0	0	0	0	0	0	0	0	0	0	0	0	0	0	0
ANXA3	0	0	0	0	0	0	0	0	0	0	0	0	0	0	0	0	0	0	0	0	0	0	0	0	0	0	0
ANXA4	0	0	0	0	0	0	0	0	0	0	0	0	0	0	0	0	0	0	0	0	0	0	0	0	0	0	0
ANXA5	0	0	0	0	0	0	0	0	0	0	0	0	0	0	0	0	0	0	0	0	0	0	0	0	0	0	0
AOC1	0	0	0	0	0	0	0	0	0	0	0	0	0	0	0	0	0	0	0	0	0	0	0	0	0	0	0
AOC3	0	0	0	0	0	0	0.00461058	0	0	0	0	0	0	0	0	0	0	0	0	0	0	0	0	0	0.00118913	0	0
AP1G2	0	0	0	0	0	0	0	0	0	0	0	0	0	0	0	0	0	0	0	0	0	0	0	0	0	0	0
AP2B1	0	0	0	0	0	0	0	0	0	0	0	0	0	0	0	0	0	0	0	0	0	0	0	0	0	0	0
AP3B1	0	0	0	0	0	0	0	0	0	0	0	0	0	0	0	0	0	0	0	0	0	0	0	0	0	0	0
AP3S2	0	0	0	0	0	0	0	0	0	0	0	0	0	0	0	0	0	0	0	0	0	0	0	0	0	0	0
APBB1IP	0	0	0	0	0	0	0	0	0	0	0	0	0	0	0	0	0	0	0	0	0	0	0	0	0	0	0
APCS	0	0	0	0	0	0	0	0	0	0	0	0	0	0	0	0	0	0	0	0	0	0	0	0	0	0	0
APEX1	0	0	0	0	0	0	0	0	0	0	0	0	0	0	0	0	0	0	0	0	0	0	0	0	0	0	0
APLP1	0	0	0	0	0	0	0	0	0	0	0	0	0	0	0	0	0	0	0	0	0	0	0	0	0	0	0
APOA1	0	0	0	0	0	0	0	0	0	0	0	0	0	0	0	0	0	0	0	0	0	0	0	0	0	0	0
APOA2	0	0	0	0	0	0	0	0	0	0	0	0	0	0	0	0	0	0	0	0	0	0	0	0	0	0	0
APOA4	0	0	0	0	0	0	0.00615995	0	0	0	0	0	0	0	0	0	0	0	0	0	0	0	0	0	0	0	0
APOB	0	0	0	0	0	0	0	0	0	0	0	0	0	0	0	0	0	0	0	0	0	0	0	0	0	0	0
APOBR	0	0	0	0	0	0	0	0	0	0	0	0	0	0	0	0	0	0	0	0	0	0	0	0	0	0	0
APOC1	0	0	0	0	0	0	-0.00398145	0	0	-0.00285936	0	0	0	0	0	0	0	0	0	0	0	0	0	0	-0.00355156	0	0
APOD	0	0	0	0	0	0	-0.000391519	0	0	0	0	0	0	0	0	0	0	0	0	0	0	0	0	0	0	0	0
APOE	0	0	0	0	-0.00569701	0	0	0	0	0	0	0	0	0	0	0	0	0	0	0	0	0	0	0	0	0	0
APOF	0	0	-0.000632667	0	0	0	-0.00139245	0	0	0	0	0	0	0	0	0	0	0	0	0	0	0	0	0	0	0	0
APOH	0	0	0	0	0	0	0	0	0	0	0	0	0	0	0	0	0	0	0	0	0	0	0	0	0	0	0
APOL1	0	0	0	0	0	0	0	0	0	0	0	0	0	0	0	0	0	0	0	0	0	0	0	0	0	0	0
APOM	0	0	0	0	0	0	-0.00159129	0	0	0	0	0	0	0	0	0	0	0	0	0	0	0	0	0	0	0	0
APP	0	0	0	0	0	0	0	0	0	0	0	0	0	0	0	0	0	0	0	0	0	0	0	0	0	0	0
APPL2	0	0	0	0	0	0	0	0	0	0	0	0	0	0	0	0	0	0	0	0	0	0	0	0	0	0	0
APRT	0	0	0	0	0	0	0	0	0	0	0	0	0	0	0	0	0	0	0	0	0	0	0	0	0	0	0
ARAF	0	0	0	0	0	0	0	0	0	0	0	0	0	0	0	0	0	0	0	0	0	0	0	0	0	0	0
AREG	0	0	0	0	0	0	0	0	0	0	0	0	0	0	0	0	0.00175853	0	0	0	0	0	0	0	0	0	0
ARF6	0	0	0	0	0	0	0	0	0	0	0	0	0	0	0	0	0	0	0	0	0	0	0	0	0	0	0
ARFIP1	0	0	0	0	0	0	0	0	0	0	0	0	0	0	0	0	0	0	0	0	0	0	0	0	0	0	0
ARG1	0	0	0	0	0	0	0	0	0	0	0	0	0	0	0	0	0	0	0	0	0	0	0	0	0	0	0
ARG2	0	0	0	0	0	0	0	0	0	0	0	0	0	0	0	0	0	0	0	0	0	0	0	0	0	0	0
ARHGAP1	0	0	0	0	0	0	0	0	0	0	0	0	0	0	0	0	0	0	0	0	0	0	0	0	0	0	0
ARHGAP25	0	0	0	0	0	0	0	0	0	0	0	0	0	0	0	0	0	0	0	0	0	0	0	0	0	0	0
ARHGAP30	0	0	0	0	0	0	0	0	0	0	0	0	0	0	0	0	0	0	0	0	0	0	0	0	0	0	0
ARHGAP45	0	0	0	0	0	0	0	0	0	0	0	0	0	0	0	0	0	0	0	0	0	0	0	0	0	0	0
ARHGAP5	0	0	0	0	0	0	0	0	0	0	0	0	0	0	0	0	0	0	0	0	0	0	0	0	0	0	0
ARHGEF1	0	0	0	0	0	0	0	0	0	0	0	0	0	0	0	0	0	0	0	0	0	0	0	0	0	0	0
ARHGEF10	0	0	0	0	0	0	0	0	0	0	0	0	0	0	0	0	0	0	0	0	0	0	0	0	0	0	0
ARHGEF12	0	0	0	0	0	0	0	0	0	0	0	0	0	0	0	0	0	0	0	0	0	0	0	0	0	0	0
ARHGEF5	0	0	0	0	0	0	0	0	0	0	0	0	0	0	0	0	0	0	0	0	0	0	0	0	0	0	0
ARID3A	0	0	0	0	0	0	0	0	0	0	0	0	0	0	0	0	0	0	0	0	0	0	0	0	0	0	0
ARID4B	0	0	0	0	0	0	0	0	0	0	0	0	0	0	0	0	0	0	0	0	0	0	0	0	0	0	0
ARL13B	0	0	0	0	0	0	0	0	0	0	0	0	0	0	0	0	0	0	0	0	0	0	0	0	0	0	0
ARL2BP	0	0	0	0	0	0	0	0	0	0	0	0	0	0	0	0	0	0	0	0	0	0	0	0	0	0	0
ARMCX2	0	0	0	0	0	0	0	0	0	0	0	0	0	0	0	0	0	0	0	0	0	0	0	0	0	0	0
ARNT	0	0	0	0	0	0	0	0	0	0	0	0	0	0	0	0	0	0	0	0	0	0	0	0	0	0	0
ARNTL	0	0	0	0	0	0	0	0	0	0	0	0	0	0	0	0	0	0	0	0	0	0	0	0	0	0	0
ARSA	0	0	0	0	0	0	0	0	0	0	0	0	0	0	0	0	0	0	0	0	0	0	0	0	0	0	0
ARSB	0	0	0	0	0	0	0	0	0	0	0	0	0	0	0	0	0	0	0	0	0	0	0	0	0	0	0
ART3	0	0	0	0	0	0	0	0	0	-0.00233199	0	0	0	0	0	0	0	0	0	0	0	0	0	0	0	0	0
ART5	0	0	0	0	0	0	0	0	0	0	0	0	0	0	0	0	0	0	0	0	0	0	0	0	0	0	0
ARTN	0	0	0	0	0	0	0	0	0	0	0	0	0	0	0	0	0	0	0	0	0	0	0	0	0	0	0
ASAH1	0	0	0	0	0	0	0	0	0	0	0	0	0	0	0	0	0	0	0	0	0	0	0	0	0	0	0
ASAH2	0	0	0	0	0	0	0	0	0	0	0	0	0	0	0	0	0	0	0	0	0	0	0	0	0	0	0
ASGR1	0	0	0	0	0	0	0.000109463	0	0	0	0	0	0	0	0	0	0	0	0	0	0	0	0	0	0	0	0
ASGR2	0	0	0	0	0	0.000202331	0	0	0	0	0	0	0	0	0	0	0	0	0	0	0	0	0	0	0	0	0
ASPN	0	0	0	0	0	0	0	0	0	0	0	0	0	0	0	0	0	0	0	0	0	0	0	0	0	0	0
ASPSCR1	0	0	0	0	0	0	0	0	0	0	0	0	0	0	0	0	0	0	0	0	0	0	0	0	0	0	0
ASRGL1	0	0	0	0	0	0	0	0	0	0	0	0	0	0	0	0	0	0	0	0	0	0	0	0	0	0	0
ASS1	0	0	0	0	0	0	0	0	0	0	0	0	0	0	0	0	0	0	0	0	0	0	0	0	0	0	0
ATF2	0	0	0	0	0	0	0	0	0	0	0	0	0	0	0	0	0	0	0	0	0	0	0	0	0	0	0
ATF4	0	0	0	0	0	0	0	0	0	0	0	0	0	0	0	0	0	0	0	0	0	0	0	0	0	0	0
ATG16L1	0	0	0	0	0	0	0	0	0	0	0	0	0	0	0	0	0	0	0	0	0	0	0	0	0	0	0
ATG4A	0	0	0	0	0	0	0	0	0	0	0	0	0	0	0	0	0	0	0	0	0	0	0	0	0	0	0
ATOX1	0	0	0	0	0	0	0	0	0	0	0	0	0	0	0	0	0	0	0	0	0	0	0	0	0	0	0
ATP1B1	0	0	0	0	0	0	0	0	0	0	0	0	0	0	0	0	0	0	0	0	0	0	0	0	0	0	0
ATP1B2	0	0	0	0	0	0	0	0	0	0	0	0	0	0	0	0	0	0	0	0	0	0	0	0	0	0	0
ATP1B3	0	0	0	0	0	0	0	0	0	0	0	0	0	0	0	0	0	0	0	0	0	0	0	0	0	0	0
ATP1B4	0	0	0	0	0	0	0	0	0	0	0	0	0	0	0	0	0	0	0	0	0	0	0	0	0	0	0
ATP2B4	0	0	0	0	0	0	0	0	0	0	0	0	0	0	0	0	0	0	0	0	0	0	0	0	0	0	0
ATP5F1D	0	0	0	0	0	0	0	0	0	0	0	0	0	0	0	0	0	0	0	0	0	0	0	0	0	0	0
ATP5IF1	0	0	0	0	0	0	0	0	0	0	0	0	0	0	0	0	0	0	0	0	0	0	0	0	0	0	0
ATP5PO	0	0	0	0	0	0	0	0	0	0	0	0	0	0	0	0	0	0	0	0	0	0	0	0	0	0	0
ATP6AP2	0	0	0	0	0	0	0	0	0	0	0	0	0	0	0	0	0	0	0	0	0	0	0	0	0	0	0
ATP6V1D	0	0	0	0	0	0	0	0	0	0	0	0	0	0	0	0	0	0	0	0	0	0	0	0	0	0	0
ATP6V1F	0	0	0	0	0	0	0	0	0	0	0	0	0	0	0	0	0	0	0	0	0	0	0	0	0	0	0
ATP6V1G1	0	0	0	0	0	0	0	0	0	0	0	0	0	0	0	0	0	0	0	0	0	0	0	0	0	0	0
ATP6V1G2	0	0	0	0	0	0	0	0	0	0	0	0	0	0	0	0	0	0	0	0	0	0	0	0	0	0	0
ATRAID	0	0	0	0	0	0	0	0	0	0	0	0	0	0	0	0	0	0	0	0	0	0	0	0	0	0	0
ATRN	0	0	0	0	0	0	0.00264683	0	0	0	0	0	0	0	0	0	0	0	0	0	0	0	0	0	0	0	0
ATXN10	0	0	0	0	0	0	0	0	0	0	0	0	0	0	0	0	0	0	0	0	0	0	0	0	0	0	0
ATXN2	0	0	0	0	0	0	0	0	0	0	0	0	0	0	0	0	0	0	0	0	0	0	0	0	0	0	0
ATXN2L	0	0	0	0	0	0	0	0	0	0	0	0	0	0	0	0	0	0	0	0	0	0	0	0	0	0	0
ATXN3	0	0	0	0	0	0	0	0	0	0	0	0	0	0	0	0	0	0	0	0	0	0	0	0	0	0	0
AXIN1	0	0	0	0	0	0	0	0	0	0	0	0	0	0	0	0	0	0	0	0	0	0	0	0	0	0	0
AXL	0	0	0	0	0	0	0	0	0	0	0	0	0	0	0	0	0	0	0	0	0	0	0	0	0	0	0
AZI2	0	0	0	0	0	0	0	0	0	0	0	0	0	0	0	0	0	0	0	0	0	0	0	0	0	0	0
AZU1	0	0	0	0	0	0	0	0	0	0	0	0	0	0	0	0	0	0	0	0	0	0	0	0	0	0	0
B2M	0	8.15e-05	0	0	0	0	0	0	0	0	0	0	0	0	0	0	0	0	0	0	0	0	0	0	0	0	0
B3GAT3	0	0	0	0	0	0	0	0	0	0	0	0	0	0	0	0	0	0	0	0	0	0	0	0	0	0	0
B3GNT7	0	0	0	0	0	0	0.00242696	0	0	0	0	0	0	0	0	0	0	0	0	0	0	0	0	0	0	0	0
B4GALT1	0	0	0	0	0	0	0	0	0	0	0	0	0	0	0	0	0	0	0	0	0	0	0	0	0	0	0
B4GAT1	0	0	0	0	0	0	0	0	0	0	0	0	0	0	0	0	0	0	0	0	0	0	0	0	0	0	0
BABAM1	0	0	0	0	0	0	0	0	0	0	0	0	0	0	0	0	0	0	0	0	0	0	0	0	0	0	0
BACH1	0	0	0	0	0	0	0	0	0	0	0	0	0	0	0	0	0	0	0	0	0	0	0	0	0	0	0
BAG3	0	0	0	0	0	0	0	0	0	0	0	0	0	0	0	0	0	0	0	0	0	0	0	0	0	0	0
BAG4	0	0	0	0	0	0	0	0	0	0	0	0	0	0	0	0	0	0	0	0	0	0	0	0	0	0	0
BAG6	0	0	0	0	0	0	0	0	0	0	0	0	0	0	0	0	0	0	0	0	0	0	0	0	0	0	0
BAIAP2	0	0	0	0	0	0	0.000981532	0	0	0	0	0	0	0	0	0	0	0	0	0	0	0	0	0	0	0	0
BAMBI	0	0	0	0	0	0	0	0	0	0	0	0	0	0	0	0	0	0	0	0	0	0	0	0	0	0	0
BANK1	0	0	0	0	0	0	0	0	0	0	0	0	0	0	0	0	0	0	0	0	0	0	0	0	0	0	0
BAP18	0	0	0	0	0	0	0	0	0	0	0	0	0	0	0	0	0	0	0	0	0	0	0	0	0	0	0
BATF	0	0	0	0	0	0	0	0	0	0	0	0	0	0	0	0	0	0	0	0	0	0	0	0	0	0	0
BAX	0	0	0	0	0	0	0	0	0	0	0	0	0	0	0	0	0	0	0	0	0	0	0	0	0	0	0
BCAM	0	0	-0.000147079	0	0	0	0	0	0	0	0	0	0	0	0	0	0	0	0	0	0	0	0	0	0	0	0
BCAT1	0	0	0	0	0	0	0	0	0	0	0	0	0	0	0	0	0	0	0	0	0	0	0	0	0	0	0
BCAT2	0	0	0	0	0	0	0	0	0	0	0	0	0	0	0	0	0	0	0	0	0	0	0	0	0	0	0
BCHE	0	0	0	0	0	0	0	0	0	0	0	0	0	0	0	0	0	0	0	0	0	0	0	0	0	0	0
BCL2	0	0	0	0	0	0	0	0	0	0	0	0	0	0	0	0	0	0	0	0	0	0	0	0	0	0	0
BCL2L1	0	0	0	0	0	0	0	0	0	0	0	0	0	0	0	0	0	0	0	0	0	0	0	0	0	0	0
BCL2L11	0	0	0	0	0	0	0	0	0	0	0	0	0	0	0	0	0	0	0	0	0	0	0	0	0	0	0
BCL2L15	0	0	0	0	0	0	0	0	0	0	0	0	0	0	0	0	0	0	0	0	0	0	0	0	0	0	0
BCL7A	0	0	0	0	0	0	0	0	0	0	0	0	0	0	0	0	0	0	0	0	0	0	0	0	0	0	0
BCL7B	0	0	0	0	0	0	0	0	0	0	0	0	0	0	0	0	0	0	0	0	0	0	0	0	0	0	0
BCR	0	0	0	0	0	0	0	0	0	0	0	0	0	0	0	0	0	0	0	0	0	0	0	0	0	0	0
BDNF	0	0	0	0	0	0	0	0	0	0	0	0	0	0	0	0	0	0	0	0	0	0	0	0	0	0	0
BECN1	0	0	0	0	0	0	0	0	0	0	0	0	0	0	0	0	0	0	0	0	0	0	0	0	0	0	0
BEX3	0	0	0	0	0	0	0	0	0	0	0	0	0	0	0	0	0	0	0	0	0	0	0	0	0	0	0
BGLAP	0	0	0	0	0	0	-0.000669258	0	0	0	0	0	0	0	0	0	0	0	0	0	0	0	0	0	0	0	0
BGN	0	0	0	0	0	0	0	0	0	0	0	0	0	0	0	0	0	0	0	0	0	0	0	0	0	0	0
BHLHE40	0	0	0	0	0	0	0	0	0	0	0	0	0	0	0	0	0	0	0	0	0	0	0	0	0	0	0
BHMT2	0	0	0	0	0	0	0	0	0	0	0	0	0	0	0	0	0	0	0	0	0	0	0	0	0	0	0
BID	0	0	0	0	0	0	0	0	0	0	0	0	0	0	0	0	0	0	0	0	0	0	0	0	0	0	0
BIN2	0	0	0	0	0	0	0	0	0	0	0	0	0	0	0	0	0	0	0	0	0	0	0	0	0	0	0
BIRC2	0	0	0	0	0	0	0	0	0	0	0	0	0	0	0	0	0	0	0	0	0	0	0	0	0	0	0
BLMH	0	0	0	0	0	0	0	0	0	0	0	0	0	0	0	0	0	0	0	0	0	0	0	0	0	0	0
BLNK	0	0	0	0	0	0	0	0	0	0	0	0	0	0	0	0	0	0	0	0	0	0	0	0	0	0	0
BLOC1S2	0	0	0	0	0	0	0	0	0	0	0	0	0	0	0	0	0	0	0	0	0	0	0	0	0	0	0
BLOC1S3	0	0	0	0	0	0	0	0	0	0	0	0	0	0	0	0	0	0	0	0	0	0	0	0	0	0	0
BLVRB	0	0	0	0	0	0	0	0	0	0	0	0	0	0	0	0	0	0	0	0	0	0	0	0	0	0	0
BMP10	0	0	0	0	0	0	0	0	0	0	0	0	0	0	0	0	0	0	0	0	0	0	0	0	0	0	0
BMP4	0	0	0	0	0	0	0	0	0	0	0	0	0	0	0	0	0	0	0	0	0	0	0	0	0	0	0
BMP6	0	0	0	0	0	0	0	0	0	0	0	0	0	0	0	0	0	0	0	0	0	0	0	0	0	0	0
BMPER	0	0	0	0	0	0	0.00641165	0	0	0	0	0	0	0	0	0	0	0	0	0	0	0	0	0	0	0	0
BNIP2	0	0	0	0	0	0	0	0	0	0	0	0	0	0	0	0	0	0	0	0	0	0	0	0	0	0	0
BNIP3L	0	0	0	0	0	0	0	0	0	0	0	0	0	0	0	0	0	0	0	0	0	0	0	0	0	0	0
BOC	0	0	0	0	0	0	0	0	0	0	0	0	0	0	0	0	0	0	0	0	0	0	0	0	0	0	0
BOLA1	0	0	0	0	0	0	0	0	0	0	0	0	0	0	0	0	0	0	0	0	0	0	0	0	0	0	0
BOLA2_BOLA2B	0	0	0	0	0	0	0	0	0	0	0	0	0	0	0	0	0	0	0	0	0	0	0	0	0	0	0
BPIFA2	0	0	0	0	0	0	0	0	0	0	0	0	0	0	0	0	0	0	0	0	0	0	0	0	0	0	0
BPIFB1	0	0	0	0.00350142	0	0	0	0	0	0	0	0	0	0	0	0	0	0	0	0	0	0	0	0	0	0	0
BPIFB2	0	0	0	0	0	0	0	0	0	0	0	0	0	0	0	0	0	0	0	0	0	0	0	0	0	0	0
BRAP	0	0	0	0	0	0	0	0	0	0	0	0	0	0	0	0	0	0	0	0	0	0	0	0	0	0	0
BRD1	0	0	0	0	0	0	0	0	0	0	0	0	0	0	0	0	0	0	0	0	0	0	0	0	0	0	0
BRD2	0	0	0	0	0	0	0	0	0	0	0	0	0	0	0	0	0	0	0	0	0	0	0	0	0	0	0
BRD3	0	0	0	0	0	0	0	0	0	0	0	0	0	0	0	0	0	0	0	0	0	0	0	0	0	0	0
BRDT	0	0	0	0	0	0	0	0	0	0	0	0	0	0	0	0	0	0	0	0	0	0	0	0	0	0	0
BRK1	0	0	0	0	0	0.00056937	0	0	0	0	0	0	0	0	0	0	0	0	0	0	0	0	0	0	0	0	0
BRME1	0	0	0	0	0	0	0	0	0	0	0	0	0	0	0	0	0	0	0	0	0	0	0	0	0	0	0
BRSK2	0	0	0	0	0	0	0	0	0	0	0	0	0	0	0	0	0	0	0	0	0	0	0	0	0	0	0
BSG	0	0	0	0	0	0	-0.000754382	0	0	0	0	0	0	0	0	0	0	0	0	0	0	0	0	0	0	0	0
BSND	0	0	0	0	0	0	0	0	0	0	0	0	0	0	0	0	0	0	0	0	0	0	0	0	0	0	0
BST1	0	0	0	0	0	0	0	0	0	0	0	0	0	0	0	0	0	0	0	0	0	0	0	0	0	0	0
BST2	0	0	0	0	0	0	0	0	0	0	0	0	0	0	0	0	0	0	0	0	0	0.000287002	0	0	0	0	0
BTC	0	0	0	0	0	0	0	0	0	0	0	0	0	0	0	0	0	0	0	0	0	0	0	0	0	0	0
BTD	0	0	0	0	0	0	0	0	0	0	0	0	0	0	0	0	0	0	0	0	0	0	0	0	0	0	0
BTLA	0	0	0	0	0	0	0	0	0	0	0	0	0	0	0	0	0	0	0	0	0	0	0	0	0	0	0
BTN1A1	0	0	0	0	0	0	0	0	0	0	0	0	0	0	0	0	0	0	0	0	0	0	0	0	0	0	0
BTN2A1	0	0	0	0	0	0	0	0	0	0	0	0	0	0	0	0	0	0	0	0	0	0	0	0	0	0	0
BTN3A2	0	0	0	0	0	0	0	0	0	0	0	0	0	0	0	0	0	0	0	0	0	0	0	0	0	0	0
BTNL10	0	0	0	0	0	0	0	0	0	0	0	0	0	0	0	0	0	0	0	0	0	0	0	0	0	0	0
C19orf12	0	0	0	0	0	0	0	0	0	0	0	0	0	0	0	0	0	0	0	0	0	0	0	0	0	0	0
C1GALT1C1	0	0	0	0	0	0	0	0	0	0	0	0	0	0	0	0	0	0	0	0	0	0	0	0	0	0	0
C1QA	0	0	0	0	0	0	0	0	0	0	0	0	0	0	0	0	0	0	0	0	0	0	0	0	0	0	0
C1QBP	0	0	0	0	0	0	0	0	0	0	0	0	0	0	0	0	0	0	0	0	0	0	0	0	0	0	0
C1QL2	0	0	0	0	0	0	0	0	0	0	0	0	0	0	0	0	0	0	0	0	0	0	0	0	0	0	0
C1QTNF1	0	0	0	0	0	0	0.00181336	0	0	0	0	0	0	0	0	0	0	0	0	0	0	0	0	0	0	0	0
C1QTNF5	0	0	0	0	0	0	0	0	0	0	0	0	0	0	0	0	0	0	0	0	0	0	0	0	0	0	0
C1QTNF6	0	0	0	0	0	0	0	0	0	0	0	0	0	0	0	0	0	0	0	0	0	0	0	0	0	0	0
C1QTNF9	0	0	0	0	0	0	0	0	0	0	0	0	0	0	0	0	0	0	0	0	0	0	0	0	0	0	0
C1R	0	0	0	0	0	0	0	0	0	0	0	0	0	0	0	0	0	0	0	0	0	0	0	0	0	0	0
C1RL	0	0	0	0	0	0	0	0	0	0	0	0	0	0	0	0	0	0	0	0	0	0	0	0	0	0	0
C1S	0	0	0	0	0	0	0	0	0	0	0	0	0	0	0	0	0	0	0	0	0	0	0	0	0	0	0
C2	0	0	0	0	0	0	0.00118053	0	0	0	0	0	0	0	0	0	0	0	0	0	0	0	0	0	0	0	0
C2CD2L	0	0	0	0	0	0	0	0	0	0	0	0	0	0	0	0	0	0	0	0	0	0	0	0	0	0	0
C2orf69	0	0	0	0	0	0	0	0	0	0	0	0	0	0	0	0	0	0	0	0	0	0	0	0	0	0	0
C3	0	0	0	0	0	0	0	0	0	0	0	0	0	0	0	0	0	0	0	0	0	0	0	0	0	0	0
C4BPB	0	0	0	0	0	0	0	0	0	0	0	0	0	0	0	0	0	0	0	0	0	0	0	0	0	0	0
C5	0	0	0	0	0	0	0	0	0	0	0	0	0	0	0	0	0	0	0	0	0	0	0	0	0	0	0
C7	0	0	0.00039233	0	0	0	0	0	0	0.000973256	0	0	0	0	0	0	0	0	0	0	0	0	0	0	0	0	0
C7orf50	0	0	0	0	0	0	0	0	0	0	0	0	0	0	0	0	0	0	0	0	0	0	0	0	0	0	0
C8B	0	0	0	0	0	0	0	0	0	0	0	0	0	0	0	0	0	0	0	0	0	0	0	0	0	0	0
C9	0	0	0	0	0	0	0	0	0	0	0	0	0	0	0	0	0	0	0	0	0	0	0	0	0	0	0
C9orf40	0	0	0	0	0	0	0	0	0	0	0	0	0	0	0	0	0	0	0	0	0	0	0	0	0	0	0
CA1	0	0	0	0	0	0	0	0	0	0	0	0	0	0	0	0	0	0	0	0	0	0	0	0	0	0	0
CA11	0	0	0	0	0	0	0	0	0	0	0	0	0	0	0	0	0	0	0	0	0	0	0	0	0	0	0
CA12	0	0	0	0	0	0	0.000800408	0	0	0	0	0	0	0	0	0	0	0	0	0	0	0	0	0	0	0	0
CA13	0	0	0	0	0	0	0	0	0	0	0	0	0	0	0	0	0	0	0	0	0	0	0	0	0	0	0
CA14	0	-0.00275498	-0.00112984	-0.00298844	0	0	0	0	0	0	0	0	0	0	0	0	0	0	0	-0.00102429	0	0	0	0	0	0	0
CA2	0	0	0	0	0	0	0	0	0	0	0	0	0	0	0	0	0	0	0	0	0	0	0	0	0	0	0
CA3	0	0	0	0	0	0	0	0	0	0	0	0	0	0	0	0	0	0	0	0	0	0	0	0	0	0	0
CA4	0	0	0	0	0	0	0	0	0	0	0	0	0	0	0	0	0	0	0	0	0	0	0	0	0	0	0
CA5A	0	0	0	0	0	0	0	0	0	0	0	0	0	0	0	0	0	0	0	0	0	0	0	0	0	0	0
CA6	0	0	0	-0.00169227	0	-0.00125115	0	0	0	0	0	0	0	0	0	0	0	0	0	0	0	0	0	0	0	0	0
CA7	0	0	0	0	0	0	0	0	0	0	0	0	0	0	0	0	0	0	0	0	0	0	0	0	0	0	0
CA8	0	0	0	0	0	0	0	0	0	0	0	0	0	0	0	0	0	0	0	0	0	0	0	0	0	0	0
CA9	0	0	0	0	0	0	0	0	0	0	0	0	0	0	0	0	0	0	0	0	0	0	0	0	0	0	0
CABP2	0	0	0	0	0	0	0	0	0	0	0	0	0	0	0	0	0	0	0	0	0	0	0	0	0	0	0
CACNA1C	0	0	0	0	0	0	0	0	0	0	0	0	0	0	0	0	0	0	0	0	0	0	0	0	0	0	0
CACNA1H	0	0	0	0	0	0	0	0	0	0	0	0	0	0	0	0	0	0	0	0	0	0	0	0	0	0	0
CACNB1	0	0	0	0	0	0	0	0	0	0	0	0	0	0	0	0	0	0	0	0	0	0	0	0	0	0	0
CACNB3	0	0	0	0	0	0	0	0	0	0	0	0	0	0	0	0	0	0	0	0	0	0	0	0	0	0	0
CACYBP	0	0	0	0	0	0	0	0	0	0	0	0	0	0	0	0	0	0	0	0	0	0	0	0	0	0	0
CADPS	0	0	0	0	0	0	0	0	0	0	0	0	0	0	0	0	0	0	0	0	0	0	0	0	0	0	0
CALB1	0	0	0	0	0	0	0	0	0	0	0	0	0	0	0	0	0	0	0	0	0	0	0	0	0	0	0
CALB2	0	0	0	0	0	0	0	0	0	0	0	0	0	0	0	0	0	0	0	0	0	0	0	0	0	0	0
CALCA	0	0	0	0	0	0	0	0	0	0	0	0	0	0	0	0	-0.000485711	0	0	0	0	0	0	0	0	0	0
CALCB	0	0	0	0	0	0	0	0	0	0	0	0	0	0	0	0	0	0	0	0	0	0	0	0	0	0	0
CALCOCO1	0	0	0	0	0	0	0	0	0	0	0	0	0	0	0	0	0	0	0	0	0	0	0	0	0	0	0
CALCOCO2	0	0	0	0	0	0	0	0	0	0	0	0	0	0	0	0	0	0	0	0	0	0	0	0	0	0	0
CALY	0	0	0	0	0	0	0	0	0	0	0	0	0	0	0	0	0	0	0	0	0	0	0	0	0	0	0
CAMKK1	0	0	0	0	0	0	0	0	0	0	0	0	0	0	0	0	0	0	0	0	0	0	0	0	0	0	0
CAMLG	0	-0.000269165	0	0	0	0	0	0	0	0	0	0	0	0	0	0	0	0	0	0	0	0	0	0	0	0	0
CAMSAP1	0	0	0	0	0	0	0	0	0	0	0	0	0	0	0	0	0	0	0	0	0	0	0	0	0	0	0
CANT1	0	0	0	0	0	0	0	0	0	0	0	0	0	0	0	0	0	0	0	0	0	0	0	0	0	0	0
CAPG	0	0	0	0	0	0	0	0	0	0	0	0	0	0	0	0	0	0	0	0	0	0	0	0	0	0	0
CAPN3	0	0	0	0	0	0	0	0	0	0	0	0	0	0	0	0	0	0	0	0	0	0	0	0	0	0	0
CAPS	0	0	0.00993069	0	0	0	0	0	0	0	0	0	0	0	0	0	0	0	0	0	0	0	0	0	0	0	0
CARHSP1	0	0	0	0	0	0	0	0	0	0	0	0	0	0	0	0	0	0	0	0	0	0	0	0	0	0	0
CASC3	0	0	0	0	0	0	0	0	0	0	0	0	0	0	0	0	0	0	0	0	0	0	0	0	0	0	0
CASP1	0	0	0	0	0	0	0	0	0	0	0	0	0	0	0	0	0	0	0	0	0	0	0	0	0	0	0
CASP10	0	0	0	0	0	0	0	0	0	0	0	0	0	0	0	0	0	0	0	0	0	0	0	0	0	0	0
CASP2	0	0	0	0	0	0	0	0	0	0	0	0	0	0	0	0	0	0	0	0	0	0	0	0	0	0	0
CASP3	0	0	0	0	0	0	0	0	0	0	0	0	0	0	0	0	0	0	0	0	0	0	0	0	0	0	0
CASP4	0	0	0	0	0	0	0	0	0	0	0	0	0	0	0	0	0	0	0	0	0	0	0	0	0	0	0
CASP7	0	0	0	0	0	0	0	0	0	0	0	0	0	0	0	0	0	0	0	0	0	0	0	0	0	0	0
CASP8	0	0	0	0	0	0	0	0	0	0	0	0	0	0	0	0	0	0	0	0	0	0	0	0	0	0	0
CASP9	0	0	0	0	0	0	0	0	0	0	0	0	0	0	0	0	0	0	0	0	0	0	0	0	0	0	0
CASQ2	0	0	0	0	0	0	0	0	0	0	0	0	0	0	0	0	0	0	0	0	0	0	0	0	0	0	0
CAT	0	0	0	0	0	0	0	0	0	0	0	0	0	0	0	0	0	0	0	0	0	0	0	0	0	0	0
CBLIF	0	0	0	0	0	0	0	0	0	0	0	0	0	0	0	0	0	0	0	0	0	0	0	0	0	0	0
CBLN1	0	0	0	0	0	0	0	0	0	0	0	0	0	0	0	0	0	0	0	0	0	0	0	0	0	0	0
CBLN4	0	0	-0.00101597	0	0	0	0	0	0	0	0	0	0	0	0	0	0	0	0	-0.000243554	0	0	0	0	0	0	0
CBS	0	0	0	0	0	0	0	0	0	0	0	0	0	0	0	0	0	0	0	0	0	0	0	0	0	0	0
CBX2	0	0	0	0	0	0	0	0	0	0	0	0	0	0	0	0	0	0	0	0	0	0	0	0	0	0	0
CC2D1A	0	0	0	0	0	0	0	0	0	0	0	0	0	0	0	0	0	0	0	0	0	0	0	0	0	0	0
CCAR2	0	0	0	0	0	0	0	0	0	0	0	0	0	0	0	0	0	0	0	0	0	0	0	0	0	0	0
CCDC134	0	0	0	0	0	0	0	0	0	0	0	0	0	0	0	0	0	0	0	0	0	0	0	0	0	0	0
CCDC28A	0	0	0	0	0	0	0	0	0	0	0	0	0	0	0	0	0	0	0	0	0	0	0	0	0	0	0
CCDC50	0	0	0	0	0	0	0	0	0	0	0	0	0	0	0	0	0	0	0	0	0	0	0	0	0	0	0
CCDC80	0	0	0	0	0	0	0	0	0	0	0	0	0	0	0	0	0	0	0	0	0	0	0	0	0	0	0
CCER2	0	-0.00405238	0	0	0	0.00503018	0	0	0	0	0	0	0	0	0	0	0	0	0	0	0	0	0	0	0	0	0
CCL11	0	0	0	0	0	0	0	0	0	0	0	0	0	0	0	0	0	0	0	0	0	0	0	0	0	0	0
CCL13	0	0	0	0	0	0	0	0	0	0	0	0	0	0	0	0	0	0	0	0	0	0	0	0	0	0	0
CCL14	0	0	0	0	0	0	0	0	0	0	0	0	0	0	0	0	0	0	0	0	0	0	0	0	0	0	0
CCL15	0	0	0	0	0	0	0.00024377	0	0	0	0	0	0	0	0	0	0	0	0	0	0	0	0	0	0	0	0
CCL16	0	0	0	0	0	0	0	0	0	0	0	0	0	0	0	0	0	0	0	0	0	0	0	0	0	0	0
CCL17	0	0	0	0	0	0	0	0	0	0	0	0	0	0	0	0	0	0	0	0	0	0	0	0	0	0	0
CCL18	0	7.69e-05	0	0	0	0	0	0	0	0	0	0	0	0	0	0	0	0	0	0	0	0	0	0	0	0	0
CCL19	0	0	0	0	0	0	0	0	0	0	0	0	0	0	0	0	0	0	0	0	0	0	0	0	0	0	0
CCL2	0	0	0	0	0	0	0	0	0	0	0	0	0	0	0	0	0	0	0	0	0	0	0	0	0	0	0
CCL20	0	0	0	0	0	0	0	0	0	0	0	0	0	0	0	0	0	0	0	0	0	0	0	0	0	0	0
CCL21	0	0	0	0	0	0.000509393	0	0	0	3.59e-05	0	0	0	0	0	0	0	0	0	0	0	0	0	0	0	0	0
CCL22	0	0	0	0	0	0	0	0	0	0	0	0	0	0	0	0	0	0	0	0	0	0	0	0	0	0	0
CCL23	0	0	0	0	0	0	-0.000465918	0	0	0	0	0	0	0	0	0	0	0	0	0	0	0	0	0	0	0	0
CCL24	0	0	0	0	0	0	0	0	0	0	0	0	0	0	0	0	0	0	0	0	0	0	0	0	0	0	0
CCL25	0	0	0	0	0	0	0	0	0	0	0	0	0	0	0	0	0	0	0	0	0	0	0	0	0	0	0
CCL26	0	0	0.000606682	0	0	0	0	0	0	0	0	0	0	0	0	0	0	0	0	0	0	0	0	0	0	0	0
CCL27	0	0	0	0	0	0	-0.00273476	0	0	0	0	0	0	0	0	0	0	0	0	0	0	0	0	0	0.000620094	0	0
CCL28	0	0	0	0	0	0	0	0	0	0	0	0	0	0	0	0	0	0	0	0	0	0	0	0	0	0	0
CCL3	0	0	0	0	0	0	0	0	0	0	0	0	0	0	0	0	0	0	0	0	0	0	0	0	0	0	0
CCL4	0	0	0	0	0	0	0	0	0	0	0	0	0	0	0	0	0	0	0	0	0	0	0	0	0	0	0
CCL5	0	0	0	0	0	0	0	0	0	0	0	0	0	0	0	0	0	0	0	0	0	0	0	0	0	0	0
CCL7	0	0	0	0	0	0	0	0	0	0	0	0	0	0	0	0	0	0	0	0.000865487	0	0	0	0	0	0	0
CCL8	0	0	0	0	0	0	0	0	0	0	0	0	0	0	0	0	0	0	0	0	0	0	0	0	0	0	0
CCN1	0	0	0	0	0	0	0	0	0	0	0	0	0	0	0	0	0	0	0	0	0	0	0	0	0	0	0
CCN2	0	0	0	0	0	0	0	0	0	0	0	0	0	0	0	0	0	0	0	0	0	0	0	0	0	0	0
CCN3	0	0.00079677	0	0	0	0	0	0	0	0	0	0	0	0	0	0	0	0	0	0	0	0	0	0	0	0	0
CCN4	0	0	0	0	0	0	0	0	0	0	0	0	0	0	0	0	0	0	0	0	0	0	0	0	0	0	0
CCND2	0	0	0	0	0	0	0	0	0	0	0	0	0	0	0	0	0	0	0	0	0	0	0	0	0	0	0
CCNE1	0	0	0	0	0	0	0	0	0	0	0	0	0	0	0	0	0	0	0	0	0	0	0	0	0	0	0
CCS	0	0	0	0	0	0	0	0	0	0	0	0	0	0	0	0	0	0	0	0	0	0	0	0	0	0	0
CCT5	0	0	0	0	0	0	0	0	0	0	0	0	0	0	0	0	0	0	0	0	0	0	0	0	0	0	0
CD101	0	0	0	0	0	0	0	0	0	0	0	0	0	0	0	0	0	0	0	0	0	0	0	0	0	0	0
CD109	0	0	0	0	0	0	0.00207178	0	0	0	0	0	0	0	0	0	0	0	0	0	0	0	0	0	0	0	0
CD14	0	0	0	0	0	0	0	0	0	0	0	0	0	0	0	0	0	0	0	0	0	0	0	0	0	0	0
CD160	0	0	0	0	0	0	0	0	0	0	0	0	0	0	0	0	0	0	0	0	0	0	0	0	0	0	0
CD163	0	0	0	0	0	0	0	0	0	0	0	0	0	0	0	0	0	0	0	0	0	0	0	0	0	0	0
CD164	0	0	0	0	0	0	0	0	0	0	0	0	0	0	0	0	0	0	0	0	0	0	0	0	0	0	0
CD164L2	0	0	0	0	0	0	0	0	0	0	0	0	0	0	0	0	0	0	0	0	0	0	0	0	0	0	0
CD177	0	0	0	0	0	0	0	0	0	0	0	0	0	0	0	0	0	0	0	0	0	0	0	0	0	0	0
CD1C	0	-0.000267069	0	0	0	0	0	0	0	0	0	0	0	0	0	0	0	0	0	0	0	0	0	0	-0.00156241	0	0
CD2	0	0	0	0	0	0	0	0	0	0	0	0	0	0	0	0	0	0	0	0	0	0	0	0	0	0	0
CD200	0	0	0	0	0	0	0	0	0	0	0	0	0	0	0	0	0	0	0	0	0	0	0	0	0	0	0
CD200R1	0	0	0	0	0	0	0	0	0	0	0	0	0	0	0	0	0	0	0	0	0	0	0	0	0	0	0
CD207	0	0	0	0	0	0	0	0	0	0	0	0	0	0	0	0	0	0	0	0	0	0	0	0	0	0	0
CD209	0	0	0	0	0	0	0	0	0	0	0	0	0	0	0	0	0	0	0	0	0	0	0	0	0	0	0
CD22	0	0	0	0	0	0	0	0	0	0	0	0	0	0	0	0	0	0	0	0	0	0	0	0	0	0	0
CD226	0	0	0	0	0	0	0	0	0	0	0	0	0	0	0	0	0	0	0	0	0	0	0	0	0	0	0
CD244	0	0	0	0	0	0	0	0	0	0	0	0	0	0	0	0	0	0	0	0	0	0	0	0	-0.000159493	0	0
CD248	0	0	0	0	0	0	0	0	0	0	0	0	0	0	0	0	0	0	0	0	0	0	0	0	0	0	0
CD27	0	0	0	0	0	0	0	0	0	0	0	0	0	0	0	0	0	0	0	0	0	0	0	0	0	0	0
CD274	0	0	0	0	0	0	0	0	0	0	0	0	0	0	0	0	0	0	0	0	0	0	0	0	0	0	0
CD276	0	0	0	0	0	0	0.00405149	0	0	0	0	0	0	0	0	0	0	0	0	0	0	0	0	0	0	0	0
CD28	0	0	0	0	0	0	0	0	0	0	0	0	0	0	0	0	0	0	0	0	0	0	0	0	0	0	0
CD2AP	0	0	0	0	0	0	0	0	0	0	0	0	0	0	0	0	0	0	0	0	0	0	0	0	0	0	0
CD300A	0	0	0	0	0	0	0	0	0	0	0	0	0	0	0	0	0	0	0	0	0	0	0	0	0	0	0
CD300C	0	0	0	0	0	0	0	0	0	0	0	0	0	0	0	0	0	0	0	0	0	0	0	0	0	0	0
CD300E	0	0	0	0	0	0	0	0	0	0	0	0	0	0	0	0	0	0	0	0	0	0	0	0	0	0	0
CD300LF	0	0	0	0	0	0	0	0	0	0	0	0	0	0	0	0	0	0	0	0	0	0	0	0	0	0	0
CD300LG	0	0	0	0	0	0	0	0	0	0	0	0	0	0	0	0	0	0	0	0	0	0	0	0	-0.00496878	0	0
CD302	0	0.00084657	0	0	0	0.00197854	0	0	0	0	0	0	0.000675711	0	0	0	0	0	0	0	0	0	0	0	0	0	0
CD33	0	0	0	0	0	0	0	0	0	0	0	0	0	0	0	0	0	0	0	0	0	0	0	0	0	0	0
CD34	0	-0.000122993	0	-0.00126212	0	0	0	0	0	0	0	0	0	0	0	0	0	0	0	0	0	0	0	0	-0.000689966	0	0
CD36	0	0	0	0	0	0	0	0	0	0	0	0	0	0	0	0	0	0	0	0	0	0	0	0	0	0	0
CD38	0	0	-8.01e-05	0	0	-0.00123878	0	0	0	0	0	0	0	0	0	0	-0.00063736	0	0	0	0	0	0	0	0	0	0
CD3D	0	0	0	0	0	0	0	0	0	0	0	0	0	0	0	0	0	0	0	0	0	0	0	0	0	0	0
CD3E	0	0	0	0	0	0	0	0	0	0	0	0	0	0	0	0	0	0	0	0	0	0	0	0	0	0	0
CD3G	0	0	0	0	0	0	0	0	0	0	0	0	0	0	0	0	0	0	0	0	0	0	0	0	0	0	0
CD4	0	0	0	0	0	0	0	0	0	0	0	0	0	0	0	0	0	0	0	0	0	0	0	0	0	0	0
CD40	0	0	0	0	0	0	0	0	0	0	0	0	0	0	0	0	0	0	0	0	0	0	0	0	0	0	0
CD40LG	0	0	0	0	0	0	0	0	0	0	0	0	0	0	0	0	0	0	0	0	0	0	0	0	0	0	0
CD46	0	0	0	0	0	0	0	0	0	0	0	0	0	0	0	0	0	0	0	0	0	0	0	0	0	0	0
CD48	0	0	0	0	0	0	0	0	0	0	0	0	0	0	0	0	0	0	0	0	0	0	0	0	0	0	0
CD5	0	0	0	0	0	0	0	0	0	0	0	0	0	0	0	0	0	0	0	0	0	0	0	0	0	0	0
CD55	0	0	0	0	0	0	0	0	0	0	0	0	0	0	0	0	0	0	0	0	0	0	0	0	0	0	0
CD58	0	0	0	0	0	0	0	0	0	0	0	0	0	0	0	0	0	0	0	0	0	0	0	0	0	0	0
CD59	0	0	0	0	0	0	0	0	0	0	0	0	0	0	0	0	0	0	0	0	0	0	0	0	0	0	0
CD5L	0	0	0	0	0	0	0	0	0	0	0	0	0	0	0	0	0	0	0	0	0	0	0	0	0	0	0
CD6	0	0	0	0	0	0	0	0	0	0	0	0	0	0	0	0	0	0	0	0	0	0	0	0	0	0	0
CD63	0	0	0	0	0	0	0	0	0	0	0	0	0	0	0	0	0	0	0	0	0	0	0	0	0	0	0
CD69	0	0	0	0	0	0	0	0	0	0	0	0	0	0	0	0	0	0	0	0	0	0	0	0	0	0	0
CD7	0	0	0	0	0	0	0	0	0	0	0	0	0	0	0	0	0	0	0	0	0	0	0	0	0	0	0
CD70	0	0	0	0	0	0	0	0	0	0	0	0	0	0	0	0	0	0	0	0	0	0	0	0	0	0	0
CD72	0	0	0	0	0	0	0	0	0	0	0	0	0	0	0	0	0	0	0	0	0	0	0	0	0	0	0
CD74	0	0	0	0	0	0	0	0	0	0	0	0	0	0	0	0	0	0	0	0	0	0	0	0	0	0	0
CD79B	0	0	0	0	0	0	0	0	0	0	0	0	0	0	0	0	0	0	0	0	0	0	0	0	0	0	0
CD80	0	0	0	0	0	0	0	0	0	0	0	0	0	0	0	0	0	0	0	0	0	0	0	0	0	0	0
CD82	0	0	0	0	0	0	0	0	0	0	0	0	0	0	0	0	0	0	0	0	0	0	0	0	0	0	0
CD83	0	0	0	0	0	0.00272743	0	0	0	0	0	0	0	0	0	0	0	0	0	0	0	0	0	0	0	0	0
CD84	0	0	0	0	0	0	0	0	0	0	0	0	0	0	0	0	0	0	0	0	0	0	0	0	0	0	0
CD86	0	0	0	0	0	0	0	0	0	0	0	0	0	0	0	0	0	0	0	0	0	0	0	0	0	0	0
CD8A	0	0	0	0	0	0	0	0	0	0	0	0	0	0	0	0	0	0	0	0	0	0	0	0	0	0	0
CD93	0	0	0	0	0	0	0	0	0	0	0	0	0	0	0	0	0	0	0	0	0	0	0	0	0	0	0
CD99	0	0	0	0	0	0	0	0	0	0	0	0	0	0	0	0	0	0	0	0	0	0	0	0	0.000939475	0	0
CD99L2	0	0	0	0	0	0	0	0	0	0	0	0	0	0	0	0	0	0	0	0	0	0	0	0	0	0	0
CDA	0	0	0	-0.000406851	0	-0.000431945	0	0	0	0	0	0	0	0	0	0	0	0	0	0	0	0	0	0	0	0	0
CDAN1	0	0	0	0	0	0	0	0	0	0	0	0	0	0	0	0	0	0	0	0	0	0	0	0	0	0	0
CDC123	0	0	0	0	0	0	0	0	0	0	0	0	0	0	0	0	0	0	0	0	0	0	0	0	0	0	0
CDC25A	0	0	0	0	0	0	0	0	0	0	0	0	0	0	0	0	0	0	0	0	0	0	0	0	0	0	0
CDC26	0	0	0	0	0	0	0	0	0	0	0	0	0	0	0	0	0	0	0	0	0	0	0	0	0	0	0
CDC27	0	0	0	0	0	0	0	0	0	0	0	0	0	0	0	0	0	0	0	0	0	0	0	0	0	0	0
CDC37	0	0	0	0	0	0	0	0	0	0	0	0	0	0	0	0	0	0	0	0	0	0	0	0	0	0	0
CDC42BPB	0	0	0	0	0	0	0	0	0	0	0	0	0	0	0	0	0	0	0	0	0	0	0	0	0	0	0
CDH1	0	0	0	0	0	0	0.00105831	0	0	0	0	0	0	0	0	0	0	0	0	0	0	0	0	0	0	0	0
CDH15	0	0	0	0	0	-0.00113524	0.0048523	0	0	0	0	0	0	0	0	0	0	0	0	0	0	0	0	0	0	0	0
CDH17	0	0	0	-3.51e-07	0	0	0.00180425	0	0	0	0	0	0	0	0	0	0	0	0	0	0	0	0	0	0	0	0
CDH2	0	0	0	0	0	0	0.00458725	0	0	0	0	0	0	0	0	0	0	0	0	0	0	0	0	0	0	0	0
CDH22	0	0	0	0	0	0	0	0	0	0	0	0	0	0	0	0	0	0	0	0	0	0	0	0	0	0	0
CDH23	0	0	0	0	0	0	0	0	0	0	0	0	0	0	0	0	0	0	0	0	0	0	0	0	0	0	0
CDH3	0	0	0	0	0	0	0	0	0	0	0	0	0	0	0	0	0	0	0	0	0	0	0	0	-0.00246496	0	0
CDH4	0	0	0	0	0	0	0	0	0	0	0	0	0	0	0	0	0	0	0	0	0	0	0	0	0	0	0
CDH5	0	0	0	0	0	0	0	0	0	0	0	0	0	0	0	0	0	0	0	0	0	0	0	0	0	0	0
CDH6	0	0	0	0	0	0	0	0	0	0	0	0	0	0	0	0	0	0	0	0	0	0	0	0	0	0	0
CDHR1	0	0	0	0	0	0	0	0	0	0	0	0	0	0	0	0	0	0	0	0	0	0	0	0	0	0	0
CDHR2	0	0	0	0	0	0	0	0	0	0	0	0	0	0	0	0	0	0	0	0	0	0	0	0	0	0	0
CDHR5	0	-0.000394909	0	0	0	0	0	0	0	0	0	0	0	0	0	0	0	0	0	0	0	0	0	0	0	0	0
CDK1	0	0	0	0	0	0	0	0	0	0	0	0	0	0	0	0	0	0	0	0	0	0	0	0	0	0	0
CDK5RAP3	0	0	0	0	0	0	0	0	0	0	0	0	0	0	0	0	0	0	0	0	0	0	0	0	0	0	0
CDKL5	0	0	0	0	0	0	0	0	0	0	0	0	0	0	0	0	0	0	0	0	0	0	0	0	0	0	0
CDKN1A	0	0	0	0	0	0	0	0	0	0	0	0	0	0	0	0	0	0	0	0	0	0	0	0	0	0	0
CDKN2D	0	0	0	0	0	0	0	0	0	0	0	0	0	0	0	0	0	0	0	0	0	0	0	0	0	0	0
CDNF	0	0	0	0	0	0	0	0	0	0	0	0	0	0	0	0	0	0	0	0	0	0	0	0	0	0	0
CDON	0	-0.000202473	0	0	-9.86e-05	0	0	0	0	0	0	0	0	0	0	0	0	0	0	0	0	0	0	0	0	0	0
CDSN	0	0	0	0	0	0	0	0	0	0	0	0	0	0	0	0	0	0	0	0	0	0	0	0	0	0	0
CEACAM1	0	0	0	0	0	0	0	0	0	0	0	0	0	0	0	0	0	0	0	0	0	0	0	0	0	0	0
CEACAM16	0	0	0	0	0	0	0	0	0	0	0	0	0	0	0	0	0	0	0	0	0	0	0	0	0	0	0
CEACAM18	0	0	0	0	0	0	0	0	0	0	0	0	0	0	0	0	0	0	0	0	0	0	0	0	0	0	0
CEACAM19	0	0	0	0	0	0	0	0	0	0	0	0	0	0	0	0	0	0	0	0	0	0	0	0	0	0	0
CEACAM20	0	0	0	0	0	0	0	0	0	0	0	0	0	0	0	0	0	0	0	0	0	0	0	0	0	0	0
CEACAM21	0	0	0	0	0	0	0	0	0	0	0	0	0	0	0	0	0	0	0	0	0	0	0	0	0	0	0
CEACAM3	0	0	0	0	0	0	0	0	0	0	0	0	0	0	0	0	0	0	0	0	0	0	0	0	0	0	0
CEACAM5	0	0	0	0.00343577	0	0.000422146	0	0	0	0.00016007	0	0	0	0	0	0	0	0.00232041	0	0	0	0	0	0	0	0	0
CEACAM6	0	0	0	0.00293011	0	0	0	0	0	0	0	0	0	0	0	0	0	0.00092283	0	0	0	0	0	0	0	0	0
CEACAM8	0	0	0	0	0	0	0	0	0	0	0	0	0	0	0	0	0	0	0	0	0	0	0	0	0	0	0
CEBPA	0	0	0	0	0	0	0	0	0	0	0	0	0	0	0	0	0	0	0	0	0	0	0	0	0	0	0
CEBPB	0	0	0	0	0	0	0	0	0	0	0	0	0	0	0	0	0	0	0	0	0	0	0	0	0	0	0
CELA2A	0	0	0	-0.0003755	0	0	0	0	0	0	0	0	0	0	0	0	0	0	0	0	0	0	0	0	0	0	0
CELA3A	0	0	0	0	0	0	0	0	0	0	0	0	0	0	0	0	0	0	0	0	0	0	0	0	0	0	0
CELSR2	0	0	0	0	0	0	0	0	0	0	0	0	0	0	0	0	0	0	0	0	0	0	0	0	0	0	0
CEMIP2	0	0	0.00055575	0	0	0	0	0	0	0	0	0	0	0	0	0	0	0	0	0	0	0	0	0	0	0	0
CEND1	0	0	0	0	0	0	0	0	0	0	0	0	0	0	0	0	0	0	0	0	0	0	0	0	0	0	0
CENPF	0	0	0	0	0	0	0	0	0	0	0	0	0	0	0	0	0	0	0	0	0	0	0	0	0	0	0
CENPJ	0	0	0	0	0	0	0	0	0	0	0	0	0	0	0	0	0	0	0	0	0	0	0	0	0	0	0
CEP112	0	0	0	0	0	0	0	0	0	0	0	0	0	0	0	0	0	0	0	0	0	0	0	0	0	0	0
CEP152	0	0	0	0	0	0	0	0	0	0	0	0	0	0	0	0	0	0	0	0	0	0	0	0	0	0	0
CEP164	0	0	0	0	0	0	0	0	0	0	0	0	0	0	0	0	0	0	0	0	0	0	0	0	0	0	0
CEP170	0	0	0	0	0	0	0	0	0	0	0	0	0	0	0	0	0	0	0	0	0	0	0	0	0	0	0
CEP20	0	0	0	0	0	0	0	0	0	0	0	0	0	0	0	0	0	0	0	0	0	0	0	0	0	0	0
CEP290	0	0	0	0	0	0	0	0	0	0	0	0	0	0	0	0	0	0	0	0	0	0	0	0	0	0	0
CEP350	0	0	0	0	0	0	0	0	0	0	0	0	0	0	0	0	0	0	0	0	0	0	0	0	0	0	0
CEP43	0	0	0	0	0	0	0	0	0	0	0	0	0	0	0	0	0	0	0	0	0	0	0	0	0	0	0
CEP85	0	0	0	0	0	0	0	0	0	0	0	0	0	0	0	0	0	0	0	0	0	0	0	0	0	0	0
CERT	0	0	0	0	0	0	0	0	0	0	0	0	0	0	0	0	0	0	0	0	0	0	0	0	0	0	0
CES1	0	0	0	0	0	0	0	0	0	0	0	0	0	0	0	0	0	0	0	0	0	0	0	0	0	0	0
CES2	0	0	0	0	0	0	0	0	0	0	0	0	0	0	0	0	0	0	0	0	0	0	0	0	0	0	0
CES3	0	0	0	0	0	0	0	0	0	0	0	0	0	0	0	0	0	0	0	0	0	0	0	0	0	0	0
CETN2	0	0	0	0	0	0	0	0	0	0	0	0	0	0	0	0	0	0	0	0	0	0	0	0	0	0	0
CETN3	0	0	0	0	0	0	0	0	0	0	0	0	0	0	0	0	0	0	0	0	0	0	0	0	0	0	0
CFB	0	0	0	0	0	0	0	0	0	0	0	0	0	0	0	0	0	0	0	0	0	0	0	0	0	0	0
CFC1	0	0	0	0	0	0	0	0	0	0	0	0	0	0	0	0	0	0	0	0	0	0	0	0	0	0	0
CFD	0	0	0	0	0	0	0	0	0	0	0	0	0	0	0	0	0	0	0	0	0	0	0	0	0	0	0
CFH	0	0	0	0	0	0	0	0	0	0	0	0	0	0	0	0	0	0	0	0	0	0	0	0	0	0	0
CFHR2	0	0	0	0	0	0	0	0	0	0	0	0	0	0	0	0	0	0	0	0	0	0	0	0	0	0	0
CFHR4	0	0	0	0	0	0	0	0	0	0	0	0	0	0	0	0	0	0	0	0	0	0	0	0	0	0	0
CFHR5	0	0	0	0	0	0	0	0	0	0	0	0	0	0	0	0	0	0	0	0	0	0	0	0	0	0	0
CFI	0	0	0	0	0	0	0	0	0	0	0	0	0	0	0	0	0	0	0	0	0	0	0	0	0	0	0
CFP	0	0	0	-0.000401785	0	0	0	0	0	0	0	0	0	0	0	0	0	0	0	0	0	0	0	0	0	0	0
CGA	0	0	0	0	0	0	0	0	0	0	0	0	0	0	0	0	0.000659099	0	0	0	0	0	0	0	0	0	0
CGB3_CGB5_CGB8	0	0	0	0	0	0	0	0	0	0	0	0	0	0	0	0	0	0	0	0	0	0	0	0	0	0	0
CGN	0	0	0	0	0	0	0	0	0	0	0	0	0	0	0	0	0	0	0	0	0	0	0	0	0	0	0
CGREF1	0	0	0	0	0	0	0.000219946	0	0	0	0	0	0	0	0	0	0	0	0	0	0	0	0	0	0	0	0
CHAC2	0	0	0	0	0	0	0	0	0	0	0	0	0	0	0	0	0	0	0	0	0	0	0	0	0	0	0
CHAD	0	0	0	0	0	0	-0.00486154	0	0	-0.000933552	0	0	0	0	0	0	0	0	0	0	0	0	0	0	-0.00285789	0	0
CHCHD10	0	0	0	0	0	0	0	0	0	0.000822672	0	0	0	0	0	0	0	0	0	0	0	0	0	0	-0.00285789	0	0
CHCHD6	0	0	0	0	0	0	0	0	0	0	0	0	0	0	0	0	0	0	0	0	0	0	0	0	0	0	0
CHEK2	0	0	0	0	0	0	0	0	0	0	0	0	0	0	0	0	0	0	0	0	0	0	0	0	0	0	0
CHGA	0	0.000457385	0.000501689	0.00351817	0.000302735	0	0	0	0	0.000965803	0	0	0	0	0	0	0	0	0	0	0	0	0	0	0.00393398	0	0
CHGB	0	0	0	0	0	-0.00474367	0	0	0	0	0	0	0	0	0	0	0	0	0	0	0	0	0	0	0	0	0
CHIT1	0	0	0	0	0	0	0	0	0	0	0	0	0	0	0	0	0	0	0	0	0	0	0	0	0	0	0
CHL1	0	0	0	0	0	0	0	0	0	0	0	0	0	0	0	0	0	0	0	0	0	0	0	0	0	0	0
CHM	0	0	0	0	0	0	0	0	0	0	0	0	0	0	0	0	0	0	0	0	0	0	0	0	0	0	0
CHMP1A	0	0	0	0	0	0	0	0	0	0	0	0	0	0	0	0	0	0	0	0	0	0	0	0	0	0	0
CHMP6	0	0	0	0	0	0	0	0	0	0	0	0	0	0	0	0	0	0	0	0	0	0	0	0	0	0	0
CHP1	0	0	0	0	0	0	0	0	0	0	0	0	0	0	0	0	0	0	0	0	0	0	0	0	0	0	0
CHRDL1	0	0	0	0	0	0	0	0	0	0	0	0	0	0	0	0	0	0	0	0	0	0	0	0	0	0	0
CHRDL2	0	-0.00340824	0	0	0	0	0	0	0	0	0	0	0	0	0	0	0	0	0	0	0	0	0	0	-0.00147404	0	0
CHRM1	0	0	0	0	0	0	0	0	0	0	0	0	0	0	0	0	0	0	0	0	0	0	0	0	0	0	0
CIAPIN1	0	0	0	0	0	0	0	0	0	0	0	0	0	0	0	0	0	0	0	0	0	0	0	0	0	0	0
CILP	0	0	0	0	0	0	0.00865489	0	0	0	0	0	0	0	0	0	0	0	0	0	0	0	0	0	0	0	0
CINP	0	0	0	0	0	0	0	0	0	0	0	0	0	0	0	0	0	0	0	0	0	0	0	0	0	0	0
CIRBP	0	0	0	0	0	0	0	0	0	0	0	0	0	0	0	0	0	0	0	0	0	0	0	0	0	0	0
CIT	0	0	0	0	0	0	0	0	0	0	0	0	0	0	0	0	0	0	0	0	0	0	0	0	0	0	0
CKAP4	0	0	0	0	0	0	0	0	0	0	0	0	0	0	0	0	0	0	0	0	0	0	0	0	0	0	0
CKB	0	0	-6.46e-05	0	0	0	0	0	0	0	0	0	0	0	0	0	0	0	0	0	0	0	0	0	0	0	0
CKMT1A_CKMT1B	0	0	0	0	0	0	0	0	0	0	0	0	0	0	0	0	0	0	0	0	0	0	0	0	0	0	0
CLASP1	0	0	0	0	0	0	0	0	0	0	0	0	0	0	0	0	0	0	0	0	0	0	0	0	0	0	0
CLC	0	0	0.0059426	0	0	0	0	0	0	0	0	0	0	0	0	0	0	0	0	0	0	0	0	0	0	0	0
CLEC10A	0	0	0	0	0	0	0	0	0	0	0	0	0	0	0	0	0	0	0	0	0	0	0	0	0	0	0
CLEC11A	0	0	0	0	0	0	0	0	0	0	0	0	0	0	0	0	0	0	0	0	0	0	0	0	0	0	0
CLEC12A	0	0	0	0	0	0	0	0	0	0	0	0	0	0	0	0	0	0	0	0	0	0	0	0	0	0	0
CLEC14A	0	0	0	0	0	0	0	0	0	0	0	0	0	0	0	0	0	0	0	0	0	0	0	0	0	0	0
CLEC1A	0	0	0	0	0	0	0	0	0	0	0	0	0	0	0	0	0	0	0	0	0	0	0	0	0	0	0
CLEC1B	0	0	0	0	0	0	0	0	0	0	0	0	0	0	0	0	0	0	0	0	0	0	0	0	0	0	0
CLEC2L	0	0	0	0	0	0	0	0	0	0	0	0	0	0	0	0	0	0	0	0	0	0	0	0	0	0	0
CLEC3B	0	0	0	0	0	0	0	0	0	-0.00116171	0	0	0	0	0	0	0	0	0	0	0	0	0	0	-0.000326841	0	0
CLEC4A	0	0	0	0	0	0	0	0	0	0	0	0	0	0	0	0	0	0	0	0	0	0	0	0	0	0	0
CLEC4C	0	0	0	-0.000151674	0	0	0	0	0	0	0	0	0	0	0	0	0	0	0	0	0	0	0	0	0	0	0
CLEC4D	0	0	0	0	0	0	0	0	0	0	0	0	0	0	0	0	0	0	0	0	0	0	0	0	0	0	0
CLEC4G	0	0	0	0	0	0	0	0	0	0	0	0	0	0	0	0	0	0	0	0	0	0	0	0	0	0	0
CLEC4M	0	0	0	0	0	0	0	0	0	0	0	0	0	0	0	0	0	0	0	0	0	0	0	0	0	0	0
CLEC5A	0	0	0	0	0	0	0	0	0	0	0	0	0	0	0	0	0	0	0	0	0	0	0	0	0	0	0
CLEC6A	0	0	0	0	0	0	0	0	0	0	0	0	0	0	0	0	0	0	0	0	0	0	0	0	0	0	0
CLEC7A	0	0	0	0	0	0	0	0	0	0	0	0	0	0	0	0	0	0	0	0	0	0	0	0	0	0	0
CLGN	0	0	0	0	0	0	0	0	0	0	0	0	0	0	0	0	0	0	0	0	0	0	0	0	0	0	0
CLIC5	0	0	0	0	0	0	0	0	0	0	0	0	0	0	0	0	0	0	0	0	0	0	0	0	0	0	0
CLINT1	0	0	0	0	0	0	0	0	0	0	0	0	0	0	0	0	0	0	0	0	0	0	0	0	0	0	0
CLIP2	0	0	0	0	0	0	0	0	0	0	0	0	0	0	0	0	0	0	0	0	0	0	0	0	0	0	0
CLMP	0	0	0	0	0	0	0	0	0	0	0	0	0	0	0	0	0	0	0	0	0	0	0	0	0	0	0
CLNS1A	0	0	0	0	0	0	0	0	0	0	0	0	0	0	0	0	0	0	0	0	0	0	0	0	0	0	0
CLPP	0	0	0	0	0	0	0	0	0	0	0	0	0	0	0	0	0	0	0	0	0	0	0	0	0	0	0
CLPS	0	0	0	0	0	0	0	0	0	0	0	0	0	0	0	0	0	0	0	0	0	0	0	0	0	0	0
CLSPN	0	0	0	0	0	0	0	0	0	0	0	0	0	0	0	0	0	0	0	0	0	0	0	0	0	0	0
CLSTN1	0	0	0	0	0	0	0	0	0	0	0	0	0	0	0	0	0	0	0	0	0	0	0	0	0	0	0
CLSTN2	0	0	0	0	0	0	0	0	0	0.000837091	0	0	0	0	0	0	0	0	0	0	0	0	0	0	0	0	0
CLSTN3	0	0	0	0	0	0	0	0	0	0	0	0	0	0	0	0	0	0	0	0	0	0	0	0	0	0	0
CLTA	0	0	0	0	0	0	0	0	0	0	0	0	0	0	0	0	0	0	0	0	0	0	0	0	0	0	0
CLU	0	0	0	0	0	0	0	0	0	0	0	0	0	0	0	0	0	0	0	0	0	0	0	0	0	0	0
CLUL1	0	0	0	0	0	0	0	0	0	0	0	0	0	0	0	0	0	0	0	0	0	0	0	0	0	0	0
CMC1	0	0	0	0	0	0	0	0	0	0	0	0	0	0	0	0	0	0	0	0	0	0	0	0	0	0	0
CMIP	0	0	0	0	0	0	0	0	0	0	0	0	0	0	0	0	0	0	0	0	0	0	0	0	0	0	0
CNDP1	0	0	0	0	0	0	0	0	0	0	0	0	0	0	0	0	0	0	0	0	0	0	0	0	0	0	0
CNGB3	0	0	0	0	0	0	0	0	0	0	0	0	0	0	0	0	0	0	0	0	0	0	0	0	0	0	0
CNP	0	0	0	0	0	0	0	0	0	0	0	0	0	0	0	0	0	0	0	0	0	0	0	0	0	0	0
CNPY2	0	0	0	0	0	0	0	0	0	0	0	0	0	0	0	0	0	0	0	0	0	0	0	0	0	0	0
CNPY4	0	0	0	0	0	0	0	0	0	0	0	0	0	0	0	0	0	0	0	0	0	0	0	0	0	0	0
CNST	0	0	0	0	0	0	0	0	0	0	0	0	0	0	0	0	0	0	0	0	0	0	0	0	0	0	0
CNTF	0	0	0	0	0	0	0	0	0	0	0	0	0	0	0	0	0	0	0	0	0	0	0	0	0	0	0
CNTN1	0	0	-0.00466416	-0.00242399	0	0	0	0	0	-0.000494331	0	0	0	0	0	0	0	0	0	0	0	0	0	0	0	0	0
CNTN2	0	0	0	0	0	0	0	0	0	0	0	0	0	0	0	0	0	0	0	0	0	0	0	0	0	0	0
CNTN3	0	0	0	0	0	0	0.000298106	0	0	0	0	0	0	0	0	0	0	0	0	0	0	0	0	0	0	0	0
CNTN4	0	0	0	0	0	0	0	0	0	0	0	0	0	0	0	0	0	0	0	0	0	0	0	0	0	0	0
CNTN5	0	0	0	0	0	0	-1.66e-06	0	0	-0.00217751	0	0	0	0	0	0	0	0	0	0	0	0	0	0	-0.000158854	0	0
CNTNAP2	0	0	0	0	0	0	0	0	0	0	0	0	0	0	0	0	0	0	0	0	0	0	0	0	0	0	0
CNTNAP4	0	0	0	0	0	0	0	0	0	0	0	0	0	0	0	0	0	0	0	0	0	0	0	0	0	0	0
COCH	0	0	0	0	0	0	0	0	0	0	0	0	0	0	0	0	0	0	0	0	0	0	0	0	0	0	0
COL15A1	0	0	0	0	0	0	-0.0084811	0	0	0	0	0	0	0	0	0	0	0	0	0	0	0	0	0	0	0	0
COL18A1	0	0	0	0	0	0	0	0	0	0	0	0	0	0	0	0	0	0	0	0	0	0	0	0	0	0	0
COL1A1	0	0	0	0	0	0	0	0	0	0	0	0	0	0	0	0	0	0	0	0	0	0	0	0	0	0	0
COL24A1	0	0	0	0	0	0	0	0	0	0	0	0	0	0	0	0	0	0	0	0	0	0	0	0	0	0	0
COL28A1	0	0	0	0	0	-0.00141056	0	0	0	0	0	0	0	0	0	0	0	0	0	0	0	0	0	0	0	0	0
COL2A1	0	0	0	0	0	0	0	0	0	0	0	0	0	0	0	0	0	0	0	0	0	0	0	0	0	0	0
COL3A1	0	0	0	0	0	0	0	0	0	0	0	0	0	0	0	0	0	0	0	0	0	0	0	0	0	0	0
COL4A1	0	0	0	0	0	0	0	0	0	0	0	0	0	0	0	0	0	0	0	0	0	0	0	0	0	0	0
COL4A4	0	0	0	0	0	0	0	0	0	0	0	0	0	0	0	0	0	0	0	0	0	0	0	0	0	0	0
COL5A1	0	0	0	0	0	0	0	0	0	0	0	0	0	0	0	0	0	0	0	0	0	0	0	0	0	0	0
COL6A3	0	0	0	0	0	0	0	0	0	0	0	0	0	0	0	0	0	0	0	0	0	0	0	0	0	0	0
COL9A1	0	0	0	0	0	0.00100006	0	0	0	0	0	0	0	0	0	0	0	0	0	0	0	0	0	0	0	0	0
COL9A2	0	0	0	0	0	0	0	0	0	0	0	0	0	0	0	0	0	0	0	0	0	0	0	0	0	0	0
COLEC12	0	0	0	0	0	0	0	0	0	0	0	0	0	0	0	0	0	0	0	0	0	0	0	0	0	0	0
COMMD1	0	0	0	0	0	0	0	0	0	0	0	0	0	0	0	0	0	0	0	0	0	0	0	0	0	0	0
COMMD9	0	0	0	0	0	0	0	0	0	0	0	0	0	0	0	0	0	0	0	0	0	0	0	0	0	0	0
COMP	0	0	0	0	0	0	0	0	0	0	0	0	0	0	0	0	0	0	0	0	0	0	0	0	0	0	0
COMT	0	0	0	0	0	0	0	0	0	0	0	0	0	0	0	0	0	0	0	0	0	0	0	0	0	0	0
COPB2	0	0	0	0	0	0	0	0	0	0	0	0	0	0	0	0	0	0	0	0	0	0	0	0	0	0	0
COPE	0	0	0	0	0	0	0	0	0	0	0	0	0	0	0	0	0	0	0	0	0	0	0	0	0	0	0
COQ7	0	0	0	0	0	0	0	0	0	0	0	0	0	0	0	0	0	0	0	0	0	0	0	0	0	0	0
CORO1A	0	0	0	0	0	0	0	0	0	0	0	0	0	0	0	0	0	0	0	0	0	0	0	0	0	0	0
CORO6	0	0	0	0	0	0	0	0	0	0	0	0	0	0	0	0	0	0	0	0	0	0	0	0	0	0	0
COX5B	0	0	0	0	0	0	0	0	0	0	0	0	0	0	0	0	0	0	0	0	0	0	0	0	0	0	0
COX6B1	0	0	0	0	0	0	0	0	0	0	0	0	0	0	0	0	0	0	0	0	0	0	0	0	0	0	0
CPA1	0	0	0	0	0	0	0	0	0	0	0	0	0	0	0	0	0	0	0	0	0	0	0	0	0	0	0
CPA2	0	0	0	0	0	0	0.000520685	0	0	0	0	0	0	0	0	0	0	0	0	0	0	0	0	0	0	0	0
CPA4	0	0	0	0	0	0	0	0	0	0	0	0	0	0	0	0	0	0	0	0	0	0	0	0	0	0	0
CPB1	0	0	0	0	0	0	-0.0028229	0	0	0	0	0	0	0	0	0	0	0	0	0	0	0	0	0	0	0	0
CPB2	0	0	0	0	0	0	0	0	0	0	0	0	0	0	0	0	0	0	0	0	0	0	0	0	0	0	0
CPE	0	0	0	0	0	0	-0.000435001	0	0	0	0	0	0	0	0	0	0	0	0	0	0	0	0	0	0	0	0
CPLX2	0	0	0	0	0	0	0	0	0	0	0	0	0	0	0	0	0	0	0	0	0	0	0	0	0	0	0
CPM	0	0	0	0	0	0.00182283	0	0	0	0	0	0	0	0	0	0	0	0	0	0	0	0	0	0	0	0	0
CPOX	0	0	0	0	0	0	0	0	0	0	0	0	0	0	0	0	0	0	0	0	0	0	0	0	0	0	0
CPPED1	0	0	0	0	0	0	0	0	0	0	0	0	0	0	0	0	0	0	0	0	0	0	0	0	0	0	0
CPQ	0	0	0	0	0	0	0.000876872	0	0	0	0	0	0	0	0	0	0	0	0	0	0	0	0	0	0	0	0
CPTP	0	0	0	0	0	0	0	0	0	0	0	0	0	0	0	0	0	0	0	0	0	0	0	0	0	0	0
CPVL	0	0	0	0	0	0	0	0	0	0	0	0	0	0	0	0	0	0	0	0	0	0	0	0	0	0	0
CPXM1	0	0	0	0	0	0	0	0	0	0	0	0	0	0	0	0	0	0	0	0	0	0	0	0	0	0	0
CPXM2	0	0	0	0	0	0	0	0	0	0	0	0	0	0	0	0	0	0	0	0	0	0	0	0	0	0	0
CR1	0	0	0	0	0	0	0	0	0	0	0	0	0	0	0	0	0	0	0	0	0	0	0	0	0	0	0
CR2	0	0	0	0	0	0	0.00482165	0	0	0	0	0	0	0	0	0	0	0	0	0	0	0	0	0	0	0	0
CRACR2A	0	0	0	0	0	0	0	0	0	0	0	0	0	0	0	0	0	0	0	0	0	0	0	0	0	0	0
CRADD	0	0	0	0	0	0	0	0	0	0	0	0	0	0	0	0	0	0	0	0	0	0	0	0	0	0	0
CREB3	0	0	0	0	0	0	0	0	0	0	0	0	0	0	0	0	0	0	0	0	0	0	0	0	0	0	0
CREBZF	0	0	0	0	0	0	0	0	0	0	0	0	0	0	0	0	0	0	0	0	0	0	0	0	0	0	0
CREG1	0	0	0	0	0	0	-0.0113873	0	0	0	0	0	0	0	0	0	0	0	0	0	0	0	0	0	0	0	0
CRELD1	0	0	0.00223581	0	0	0	0	0	0	0	0	0	0	0	0	0	0	0	0	0	0	0	0	0	0	0	0
CRELD2	0	0	0	0	0	0	0	0	0	0	0	0	0	0	0	0	0	0	0	0	0	0	0	0	0	0	0
CRH	0	0	0	0	0	0	-0.000567066	0	0	0	0	0	0	0	0	0	0	0	0	0	0	0	0	0	0	0	0
CRHBP	0	0	0	0	0	0	0	0	0	0	0	0	0	0	0	0	0	0	0	0	0	0	0	0	0	0	0
CRHR1	0	0	0	0	0	0	0	0	0	0	0	0	0	0	0	0	0	0	0	0	0	0	0	0	0	0	0
CRIM1	0	0	0	0.000918175	0	0	0	0	0	0	0	0	0	0	0	0	0	0	0	0	0	0	0	0	0	0	0
CRISP2	0	0	0	0	0	0	0	0	0	0	0	0	0	0	0	0	0	0	0	0	0	0	0	0	0	0	0
CRISP3	0	0	0	0	0	0	0	0	0	0	0	0	0	0	0	0	0	0	0	0	0	0	0	0	0	0	0
CRKL	0	0	0	0	0	0	0	0	0	0	0	0	0	0	0	0	0	0	0	0	0	0	0	0	0	0	0
CRLF1	0	0	0	0	0	0	0	0	0	0	0	0	0	0	0	0	0	0	0	0	0	0	0	0	0	0	0
CRNN	0	0	0	0	0	0	0	0	0	0	0	0	0	0	0	0	0	0	0	0	0	0	0	0	0	0	0
CRTAC1	0	0	0	0	0	0	0	0	0	0	0	0	0	0	0	0	0	0	0	0	0	0	0	0	0	0	0
CRTAM	0	0	0	0	0	0	0	0	0	0	0	0	0	0	0	0	0	0	0	0	0	0	0	0	0	0	0
CRTAP	0	0	0	0	0	0	0	0	0	0	0	0	0	0	0	0	0	0	0	0	0	0	0	0	0	0	0
CRX	0	0	0	0	0	0	0	0	0	0	0	0	0	0	0	0	0	0	0	0	0	0	0	0	0	0	0
CRYBB1	0	0	0	0	0	0	0	0	0	0	0	0	0	0	0	0	0	0	0	0	0	0	0	0	0	0	0
CRYBB2	0	0	0	0	0	0	0	0	0	0	0	0	0	0	0	0	0	0	0	0	0	0	0	0	0	0	0
CRYGD	0	0	0	0	0	0	0	0	0	0	0	0	0	0	0	0	0	0	0	0	0	0	0	0	0	0	0
CRYM	0	0	0	0	0	0	0	0	0	0	0	0	0	0	0	0	0	0	0	0	0	0	0	0	0	0	0
CRYZL1	0	0	0	0	0	0	0	0	0	0	0	0	0	0	0	0	0	0	0	0	0	0	0	0	0	0	0
CSDE1	0	0	0	0	0	0	0	0	0	0	0	0	0	0	0	0	0	0	0	0	0	0	0	0	0	0	0
CSF1	0	0	0	0	0	0	0	0	0	0	0	0	0	0	0	0	0	0	0	0	0	0	0	0	0	0	0
CSF1R	0	0	0	0	0	0	0	0	0	0	0	0	0	0	0	0	0	0	0	0	0	0	0	0	0	0	0
CSF2	0	0	0	0	0	0	0	0	0	0	0	0	0	0	0	0	0	0	0	0	0	0	0	0	0	0	0
CSF2RA	0	0	0	0	0	0	0	0	0	0	0	0	0	0	0	0	0	0	0	0	0	0	0	0	0	0	0
CSF2RB	0	0	0	0	0	0	0	0	0	0	0	0	0	0	0	0	0	0	0	0	0	0	0	0	0	0	0
CSF3	0	0	0	0	0	0	0	0	0	0	0	0	0	0	0	0	0	0	0	0	0	0	0	0	0	0	0
CSF3R	0	0	0	0	0	0	0	0	0	0	0	0	0	0	0	0	0	0	0	0	0	0	0	0	0	0	0
CSH1	0	0	0	0	0	0	0	0	0	0	0	0	0	0	0	0	0	0	0	0	0	0	0	0	0	0	0
CSNK1D	0	0	0	0	0	0	0	0	0	0	0	0	0	0	0	0	0	0	0	0	0	0	0	0	0	0	0
CSNK2A1	0	0	0	0	0	0	0	0	0	0	0	0	0	0	0	0	0	0	0	0	0	0	0	0	0	0	0
CSPG4	0	0	0	0	0	0	0	0	0	0	0	0	0	0	0	0	0	0	0	0	0	0	0	0	0	0	0
CSPG5	0	0	0	0	0	0	0	0	0	0	0	0	0	0	0	0	0	0	0	0	0	0	0	0	0	0	0
CSRP3	0	0	0	0	0	0	0	0	0	0	0	0	0	0	0	0	0	0	0	0	0	0	0	0	0	0	0
CST3	0	0	0	0	0	0	0	0	0	0	0	0	0	0	0	0	0	0	0	0	0	0	0	0	0	0	0
CST5	0	0	0	0	0	-0.00282109	0	0	0	0	0	0	0	0	0	0	0	0	0	0	0	0	0	0	0	0	0
CST6	0	0	0	0	0	0	0	0	0	0	0	0	0	0	0	0	0	0	0	0	0	0	0	0	0	0	0
CST7	0	0	0	0	0	0	0	0	0	0	0	0	0	0	0	0	0	0	0	0	0	0	0	0	0	0	0
CSTB	0	0	0	0	0	0	0	0	0	0	0	0	0	0	0	0	0	0	0	0	0	0	0	0	0	0	0
CTAG1A_CTAG1B	0	0	0	0	0	0	0	0	0	0	0	0	0	0	0	0	0	0	0	0	0	0	0	0	0	0	0
CTBS	0	0	0	0	0	0	0	0	0	0	0	0	0	0	0	0	0	0	0	0	0	0	0	0	0	0	0
CTF1	0	0	0	0	0	0	0	0	0	0	0	0	0	0	0	0	0	0	0	0	0	0	0	0	0	0	0
CTHRC1	0	0.00435759	0	0.00137174	0	0	0	0	0	0.00369795	0	0	0.000231213	0	0	0	0	0	0	0	0	0	0	0	0.00278352	0	0
CTLA4	0	0	0	0	0	0	0	0	0	0	0	0	0	0	0	0	0	0	0	0	0	0	0	0	0	0	0
CTNNA1	0	0	0	0	0	0	0	0	0	0	0	0	0	0	0	0	0	0	0	0	0	0	0	0	0	0	0
CTRB1	0	0	0	0	0	0	0	0	0	0	0	0	0	0	0	0	0	0	0	0	0	0	0	0	0	0	0
CTRC	0	0	0	0	0	0	-0.00286378	0	0	0	0	0	0	0	0	0	0	0	0	0	0	0	0	0	0	0	0
CTRL	0	0	0	0	0	0	0	0	0	0	0	0	0	0	0	0	0	0	0	0	0	0	0	0	0	0	0
CTSB	0	0	0	0	0	0	0	0	0	0	0	0	0	0	0	0	0	0	0	0	0	0	0	0	-0.00164147	0	0
CTSC	0	0	0	0	0	0	0	0	0	0	0	0	0	0	0	0	0	0	0	0	0	0	0	0	0	0	0
CTSD	0	0	0	0	0	0	0	0	0	0	0	0	0	0	0	0	0	0	0	0	0	0	0	0	0	0	0
CTSE	0	0	0	0	0	0	0	0	0	0	0	0	0	0	0	0	0	0	0	0	0	0	0	0	0	0	0
CTSF	0	0	0	0	0	0	0	0	0	0	0	0	0	0	0	0	0	0	0	0	0	0	0	0	0	0	0
CTSH	0	0	0	0	0	0	0	0	0	0	0	0	0	0	0	0	0	0	0	0	0	0	0	0	0	0	0
CTSL	0	0.00246642	0	0	0	0	0	0	0	0	0	0	0	0	0	0	0	0	0	0	0	0	0	0	3.79e-05	0	0
CTSO	0	0	0	0	0	0	0.00795795	0	0	0	0	0	0	0	0	0	0	0	0	0	0	0	0	0	0	0	0
CTSS	0	0	0	0	0	0	0	0	0	0	0	0	0	0	0	0	0	0	0	0	0	0	0	0	0	0	0
CTSV	0	0	0	0	0	0	0	0	0	0	0	0	0	0	0	0	0	0	0	0	0	0	0	0	0	0	0
CTSZ	0	0	0	0	0	0	0	0	0	0	0	0	0	0	0	0	0	0	0	0	0	0	0	0	0	0	0
CUZD1	0	0	0	0	0	0	0	0	0	0	0	0	0	0	0	0	0	0	0	0	0	0	0	0	0	0	0
CWC15	0	0	0	0	0	0	0	0	0	0	0	0	0	0	0	0	0	0	0	0	0	0	0	0	0	0	0
CX3CL1	0	0	0	0	0	0	0	0	0	0	0	0	0	0	0	0	0	0	0	0	0	0	0	0	0	0	0
CXADR	0	0	0	0	0	0	-0.00206433	0	0	0	0	0	0	0	0	0	0	0	0	0	0	0	0	0	0	0	0
CXCL1	0	0	0	0	0	0	0	0	0	0	0	0	0	0	0	0	0	0	0	0	0	0	0	0	0	0	0
CXCL10	0	0	0	0	0	0	-0.00208697	0	0	0	0	0	0	0	0	0	0	0	0	0	0	0	0	0	0	0	0
CXCL11	0	0	0	0	0	0	0	0	0	0	0	0	0	0	0	0	0	0	0	0	0	0	0	0	0	0	0
CXCL12	0	0	0	0	0	0	0	0	0	0	0	0	0	0	0	0	0	0	0	0	0	0	0	0	0	0	0
CXCL13	0	0	0	0	0	0	0	0	0	0	0	0	0	0	0	0	0	0	0	0.000192361	0	0	0	0	0	0	0
CXCL14	0	0.000663297	0	0	0	0	0	0	0	0	0	0	0	0	0	0	0	0	0	0	0	0	0	0	0	0	0
CXCL16	0	0	0	0	0	0	0	0	0	0	0	0	0	0	0	0	0	0	0	0	0	0	0	0	0	0	0
CXCL17	0	0	0	0.0138733	0	0	0	0	0	0	0	0	0	0	0	0	0	0.00808775	0	0	0	0	0	0	0.00519948	0	0
CXCL3	0	0	0	0	0	0	0	0	0	0	0	0	0	0	0	0	0	0	0	0	0	0	0	0	0	0	0
CXCL5	0	0	0	0	0	0	0	0	0	0	0	0	0	0	0	0	0	0	0	0	0	0	0	0	0	0	0
CXCL6	0	0	0	0	0	0	0	0	0	0	0	0	0	0	0	0	0	0	0	0	0	0	0	0	0	0	0
CXCL8	0	0	0	0	0	0	0	0	0	0	0	0	0	0	0	0	0	0	0	0	0	0	0	0	0	0	0
CXCL9	0	0	0	0	0	0	-0.00579003	0	0	0	0	0	0	0	0	0	0	0	0	0	0	0	0	0	0	0	0
CYB5A	0	0	0	0	0	0	0	0	0	0	0	0	0	0	0	0	0	0	0	0	0	0	0	0	0	0	0
CYB5R2	0	0	0	0	0	0	0	0	0	0	0	0	0	0	0	0	0	0	0	0	0	0	0	0	0	0	0
CYP24A1	0	0	0	0	0	0	0	0	0	0	0	0	0	0	0	0	0	0	0	0	0	0	0	0	0	0	0
CYTH3	0	0	0	0	0	0	0	0	0	0	0	0	0	0	0	0	0	0	0	0	0	0	0	0	0	0	0
CYTL1	0	0	0	0	0	0	-0.0037394	0	0	0	0	0	0	0	0	0	0	0	0	0	0	0	0	0	0	0	0
DAAM1	0	0	0	0	0	0	0	0	0	0	0	0	0	0	0	0	0	0	0	0	0	0	0	0	0	0	0
DAB2	0	0	0	0	0	0	0	0	0	0	0	0	0	0	0	0	0	0	0	0	0	0	0	0	0	0	0
DAG1	0	0	0	0	0	0	0	0	0	0	0	0	0	0	0	0	0	0	0	0	0	0	0	0	0	0	0
DAND5	0	0	0	0	0	0	0	0	0	0	0	0	0	0	0	0	0	0	0	0	0	0	0	0	0	0	0
DAPK2	0	0	0	0	0	0	0	0	0	0	0	0	0	0	0	0	0	0	0	0	0	0	0	0	0	0	0
DAPP1	0	0	0	0	0	0	0	0	0	0	0	0	0	0	0	0	0	0	0	0	0	0	0	0	0	0	0
DARS1	0	0	0	0	0	0	0	0	0	0	0	0	0	0	0	0	0	0	0	0	0	0	0	0	0	0	0
DBH	0	0	0	0	0	0	0	0	0	0	0	0	0	0	0	0	0	0	0	0	0	0	0	0	0	0	0
DBI	0	0	0	0	0	0	0	0	0	0	0	0	0	0	0	0	0	0	0	0	0	0	0	0	0	0	0
DBN1	0	0	0	0	0	0	0	0	0	0	0	0	0	0	0	0	0	0	0	0	0	0	0	0	0	0	0
DBNL	0	0	0	0	0	0	0	0	0	0	0	0	0	0	0	0	0	0	0	0	0	0	0	0	0	0	0
DCBLD2	0	0	0	0	0	0	0.00412191	0	0	0	0	0	0	0	0	0	0	0	0	0	0	0	0	0	0.00206939	0	0
DCC	0	0	0	0	0	0	0	0	0	0	0	0	0	0	0	0	0	0	0	0	0	0	0	0	0	0	0
DCDC2C	0	0	0	0	0	0	0	0	0	0	0	0	0	0	0	0	0	0	0	0	0	0	0	0	0	0	0
DCLRE1C	0	0	0	0	0	0	0	0	0	0	0	0	0	0	0	0	0	0	0	0	0	0	0	0	0	0	0
DCN	0	0	0	0	0.00103538	0	0	0	0	0	0	0	0	0	0	0	0	0	0	0	0	0	0	0	0.000250944	0	0
DCTD	0	0	0	0	0	0	0	0	0	0	0	0	0	0	0	0	0	0	0	0	0	0	0	0	0	0	0
DCTN1	0	0	0	0	0	0	0	0	0	0	0	0	0	0	0	0	0	0	0	0	0	0	0	0	0	0	0
DCTN2	0	0	0	0	0	0	0	0	0	0	0	0	0	0	0	0	0	0	0	0	0	0	0	0	0	0	0
DCTN6	0	0	0	0	0	0	0	0	0	0	0	0	0	0	0	0	0	0	0	0	0	0	0	0	0	0	0
DCTPP1	0	0	0	0	0	0	-0.00373698	0	0	0	0	0	0	0	0	0	0	0	0	0	0	0	0	0	0	0	0
DCUN1D1	0	0	0	0	0	0	0	0	0	0	0	0	0	0	0	0	0	0	0	0	0	0	0	0	0	0	0
DCUN1D2	0	0	0	0	0	0	0	0	0	0	0	0	0	0	0	0	0	0	0	0	0	0	0	0	0	0	0
DCXR	0	0	0	-0.000480848	0	0	0	0	0	0	0	0	0	0	0	0	0	0	0	0	0	0	0	0	0	0	0
DDA1	0	0	0	0	0	0	0	0	0	0	0	0	0	0	0	0	0	0	0	0	0	0	0	0	0	0	0
DDAH1	0	0	0	0	0	0	0	0	0	0	0	0	0	0	0	0	0	0	0	0	0	0	0	0	0	0	0
DDC	0	0	0	0	0	0	-0.00269231	0	0	0	0	0	0	0	0	0	0	0	0	0	0	0	0	0	-0.000324609	0	0
DDHD2	0	0	0	0	0	0	0	0	0	0	0	0	0	0	0	0	0	0	0	0	0	0	0	0	0	0	0
DDI2	0	0	0	0	0	0	0	0	0	0	0	0	0	0	0	0	0	0	0	0	0	0	0	0	0	0	0
DDR1	0	0	0	0	0	0	0	0	0	0	0	0	0	0	0	0	0	0	0	0	0	0	0	0	0	0	0
DDT	0	0	0	0	0	0	0	0	0	0	0	0	0	0	0	0	0	0	0	0	0	0	0	0	0	0	0
DDX1	0	0	0	0	0	0	0	0	0	0	0	0	0	0	0	0	0	0	0	0	0	0	0	0	0	0	0
DDX25	0	0	0	0	0	0	0	0	0	0	0	0	0	0	0	0	0	0	0	0	0	0	0	0	0	0	0
DDX39A	0	0	0	0	0	0	0	0	0	0	0	0	0	0	0	0	0	0	0	0	0	0	0	0	0	0	0
DDX4	0	0	0	0	0	0	0	0	0	0	0	0	0	0	0	0	0	0	0	0	0	0	0	0	0	0	0
DDX53	0	0	0	0	0	0	0	0	0	0	0	0	0	0	0	0	0	0	0	0	0	0	0	0	0	0	0
DDX58	0	0	0	0	0	0	0	0	0	0	0	0	0	0	0	0	0	0	0	0	0	0	0	0	0	0	0
DECR1	0	0	0	0	0	0	0	0	0	0	0	0	0	0	0	0	0	0	0	0	0	0	0	0	0	0	0
DEFA1_DEFA1B	0	0	0	0	0	0	0	0	0	0	0	0	0	0	0	0	0	0	0	0	0	0	0	0	0	0	0
DEFB103A_DEFB103B	0	0	0	0	0	0	0	0	0	0	0	0	0	0	0	0	0	0	0	0	0	0	0	0	0	0	0
DEFB104A_DEFB104B	0	0	0	0	0	0	0	0	0	0	0	0	0	0	0	0	0	0	0	0	0	0	0	0	0	0	0
DEFB116	0	0	0	0	0	0	0	0	0	0	0	0	0	0	0	0	0	0	0	0	0	0	0	0	0	0	0
DEFB118	0	0	0	0	0	0	0	0	0	0	0	0	0	0	0	0	0	0	0	0	0	0	0	0	0	0	0
DEFB4A_DEFB4B	0	0	0	0	0	0	0	0	0	0	0	0	0	0	0	0	0	0	0	0	0	0	0.00135861	0	0	0	0
DENND2B	0	0	0	0	0	0	0	0	0	0	0	0	0	0	0	0	0	0	0	0	0	0	0	0	0	0	0
DENR	0	0	0	0	0	0	0	0	0	0	0	0	0	0	0	0	0	0	0	0	0	0	0	0	0	0	0
DFFA	0	0	0	0	0	0	0	0	0	0	0	0	0	0	0	0	0	0	0	0	0	0	0	0	0	0	0
DGCR6	0	0	0	0	0	0	0	0	0	0	0	0	0	0	0	0	0	0	0	0	0	0	0	0	0	0	0
DGKA	0	0	0	0	0	0	0	0	0	0	0	0	0	0	0	0	0	0	0	0	0	0	0	0	0	0	0
DGKZ	0	0	0	0	0	0	0	0	0	0	0	0	0	0	0	0	0	0	0	0	0	0	0	0	0	0	0
DHODH	0	0	0	0	0	0	0	0	0	0	0	0	0	0	0	0	0	0	0	0	0	0	0	0	0	0	0
DHPS	0	0	0	0	0	0	0	0	0	0	0	0	0	0	0	0	0	0	0	0	0	0	0	0	0	0	0
DHRS4L2	0	0	0	0	0	0	0	0	0	0	0	0	0	0	0	0	0	0	0	0	0	0	0	0	0	0	0
DIABLO	0	0	0	0	0	0	0	0	0	0	0	0	0	0	0	0	0	0	0	0	0	0	0	0	0	0	0
DIPK1C	0	0	0	0	0	0	0	0	0	0	0	0	0	0	0	0	0	0	0	0	0	0	0	0	0	0	0
DIPK2B	0	0	0	0	0	0	-0.000622572	0	0	0	0	0	0	0	0	0	0	0	0	0	0	0	0	0	-0.00154217	0	0
DKK1	0	0	0	0	0	0	0	0	0	0	0	0	0	0	0	0	0	0	0	0	0	0	0	0	0	0	0
DKK3	0	0	0	0	0	0	0	0	0	0	0	0	0	0	0	0	0	0	0	0	0	0	0	0	0	0	0
DKK4	0	0	0	-0.00271439	0	0	0	0	0	0	0	0	0	0	0	0	0	0	0	0	0	0	0	0	0	0	0
DKKL1	0	0	0	0	0	0	0	0	0	0	0	0	0	0	0	0	0	0	0	0	0	0	0	0	0	0	0
DLG4	0	0	0	0	0	0	0	0	0	0	0	0	0	0	0	0	0	0	0	0	0	0	0	0	0	0	0
DLGAP5	0	0	0	0	0	0	0	0	0	0	0	0	0	0	0	0	0	0	0	0	0	0	0	0	0	0	0
DLK1	0	0	0	0	0	0	0	0	0	-0.000737173	0	0	0	0	0	0	0	0	0	0	0	0	0	0	0	0	0
DLL1	0	0	0	0	0	0	0	0	0	0	0	0	0	0	0	0	0	0	0	0	0	0	0	0	0	0	0
DLL4	0	0	0	0	0	0	0	0	0	0	0	0	0	0	0	0	0	0	0	0	0	0	0	0	0	0	0
DMD	0	0	0	0	0	0	0	0	0	0	0	0	0	0	0	0	0	0	0	0	0	0	0	0	0	0	0
DMP1	0	0	0	0	0	0	-0.00457155	0	0	0	0	0	0	0	0	0	0	0	0	0	0	0	0	0	0	0	0
DNAJA1	0	0	0	0	0	0	0	0	0	0	0	0	0	0	0	0	0	0	0	0	0	0	0	0	0	0	0
DNAJA2	0	0	0	0	0	0	0	0	0	0	0	0	0	0	0	0	0	0	0	0	0	0	0	0	0	0	0
DNAJA4	0	0	0	0	0	0	0	0	0	0	0	0	0	0	0	0	0	0	0	0	0	0	0	0	0	0	0
DNAJB1	0	0	0	0	0	0	0	0	0	0	0	0	0	0	0	0	0	0	0	0	0	0	0	0	0	0	0
DNAJB14	0	0	0	0	0	0	0	0	0	0	0	0	0	0	0	0	0	0	0	0	0	0	0	0	0	0	0
DNAJB2	0	0	0	0	0	0	0	0	0	0	0	0	0	0	0	0	0	0	0	0	0	0	0	0	0	0	0
DNAJB6	0	0	0	0	0	0	0	0	0	0	0	0	0	0	0	0	0	0	0	0	0	0	0	0	0	0	0
DNAJB8	0	0	0	0	0	0	0	0	0	0	0	0	0	0	0	0	0	0	0	0	0	0	0	0	0	0	0
DNAJC21	0	0	0	0	0	0	0	0	0	0	0	0	0	0	0	0	0	0	0	0	0	0	0	0	0	0	0
DNAJC6	0	0	0	0	0	0	0	0	0	0	0	0	0	0	0	0	0	0	0	0	0	0	0	0	0	0	0
DNAJC9	0	0	0	0	0	0	0	0	0	0	0	0	0	0	0	0	0	0	0	0	0	0	0	0	0	0	0
DNER	0	0	0	0	0	0	0	0	0	0	0	0	0	0	0	0	0	0	0	0	0	0	0	0	0	0	0
DNLZ	0	0	0	0	0	0	0	0	0	0	0	0	0	0	0	0	0	0	0	0	0	0	0	0	0	0	0
DNM1	0	0	0	0	0	0	0	0	0	0	0	0	0	0	0	0	0	0	0	0	0	0	0	0	0	0	0
DNM3	0	0	0	0	0	0	0	0	0	0	0	0	0	0	0	0	0	0	0	0	0	0	0	0	0	0	0
DNMBP	0	0	0	0	0	0	0	0	0	0	0	0	0	0	0	0	0	0	0	0	0	0	0	0	0	0	0
DNPEP	0	0	0	0	0	0	0	0	0	0	0	0	0	0	0	0	0	0	0	0	0	0	0	0	0	0	0
DNPH1	0	0	0	0	0	0	0	0	0	0	0	0	0	0	0	0	0	0	0	0	0	0	0	0	0	0	0
DOC2B	0	0	0	0	0	0	0	0	0	0	0	0	0	0	0	0	0	0	0	0	0	0	0	0	0	0	0
DOCK9	0	0	0	0	0	0	0	0	0	0	0	0	0	0	0	0	0	0	0	0	0	0	0	0	0	0	0
DOK1	0	0	0	0	0	0	0	0	0	0	0	0	0	0	0	0	0	0	0	0	0	0	0	0	0	0	0
DOK2	0	0	0	0	0	0	0	0	0	0	0	0	0	0	0	0	0	0	0	0	0	0	0	0	0	0	0
DPEP1	0	0	0	0	0	0	0	0	0	0	0	0	0	0	0	0	0	0	0	0	0	0	0	0	0	0	0
DPEP2	0	0	0	0	0	0	0	0	0	0	0	0	0	0	0	0	0	0	0	0	0	0	0	0	0	0	0
DPP10	0	0	0	0	0	0	0	0	0	0	0	0	0	0	0	0	0	0	0	0	0	0	0	0	0	0	0
DPP4	0	0	0	-0.00273672	0	0	0	0	0	0	0	0	0	0	0	0	0	0	0	0	0	0	0	0	0	0	0
DPP6	0	0	0	0	0	0	0.00564204	0	0	0	0	0	0	0	0	0	0	0	0	0	0	0	0	0	0	0	0
DPP7	0	0	0	0	0	0	0	0	0	0	0	0	0	0	0	0	0	0	0	0	0	0	0	0	0	0	0
DPT	0	0	0	0	0	0	0	0	0	0	0	0	0	0	0	0	0	0	0	0	0	0	0	0	0	0	0
DPY30	0	0	0	0	0	0	0	0	0	0	0	0	0	0	0	0	0	0	0	0	0	0	0	0	0	0	0
DRAXIN	0	0	0	0	0	0	0	0	0	0	0	0	0	0	0	0	0	0	0	0	0	0	0	0	0	0	0
DRG2	0	0	0	0	0	0	0	0	0	0	0	0	0	0	0	0	0	0	0	0	0	0	0	0	0	0	0
DSC2	0	0	0	0	0	0	0	0	0	0	0	0	0	0	0	0	0	0	0	0	0	0	0	0	0	0	0
DSCAM	0	0	0	0	0	0	0	0	0	0	0	0	0	0	0	0	0	0	0	0	0	0	0	0	0	0	0
DSG2	0	0	0	0	0	0	0	0	0	0	0	0	0	0	0	0	0	0	0	0	0	0	0	0	-0.00472841	0	0
DSG3	0	0	0	0	0	0	0	0	0	0	0	0	0	0	0	0	0	0	0	0	0	0	0	0	0	0	0
DSG4	0	0	0	0	0	0	-0.00125453	0	0	0	0	0	0	0	0	0	0	0	0	0	0	0	0	0	-0.000243623	0	0
DTD1	0	0	0	0	0	0	0	0	0	0	0	0	0	0	0	0	0	0	0	0	0	0	0	0	0	0	0
DTNB	0	0	0	0	0	0	0	0	0	0	0	0	0	0	0	0	0	0	0	0	0	0	0	0	0	0	0
DTX2	0	0	0	0	0	0	0	0	0	0	0	0	0	0	0	0	0	0	0	0	0	0	0	0	0	0	0
DTX3	0	0	0	0	0	0	-0.000230517	0	0	0	0	0	0	0	0	0	0	0	0	0	0	0	0	0	0	0	0
DTYMK	0	0	0	0	0	0	0	0	0	0	0	0	0	0	0	0	0	0	0	0	0	0	0	0	0	0	0
DUOX2	0	0	0	0	0	0	0	0	0	0	0	0	0	0	0	0	0	0	0	0	0	0	0	0	0	0	0
DUSP13	0	0	0	0	0	0	0	0	0	0	0	0	0	0	0	0	0	0	0	0	0	0	0	0	0	0	0
DUSP29	0	0	0	0	0	0	0	0	0	0	0	0	0	0	0	0	0	0	0	0	0	0	0	0	0	0	0
DUSP3	0	0	0	0	0	0	0	0	0	0	0	0	0	0	0	0	0	0	0	0	0	0	0	0	0	0	0
DUT	0	0	0	0	0	0	0	0	0	0	0	0	0	0	0	0	0	0	0	0	0	0	0	0	0	0	0
DXO	0	0	0	0	0	0	0	0	0	0	0	0	0	0	0	0	0	0	0	0	0	0	0	0	0	0	0
DYNC1H1	0	0	0	0	0	0	0	0	0	0	0	0	0	0	0	0	0	0	0	0	0	0	0	0	0	0	0
DYNLT1	0	0	0	0	0	0	0	0	0	0	0	0	0	0	0	0	0	0	0	0	0	0	0	0	0	0	0
DYNLT3	0	0	0	0	0	0	0	0	0	0	0	0	0	0	0	0	0	0	0	0	0	0	0	0	0	0	0
EBAG9	0	0	0	0	0	0	0	0	0	0	0	0	0	0	0	0	0	0	0	0	0	0	0	0	0	0	0
EBI3_IL27	0	0	0	0	0	0	0	0	0	0	0	0	0	0	0	0	0	0	0	0	0	0	0	0	0	0	0
ECE1	0	0	0	0	0	0	-0.000196412	0	0	0	0	0	0	0	0	0	0	0	0	0	0	0	0	0	0	0	0
ECHDC3	0	-6.02e-05	0	0	0	0	0	0	0	0	0	0	0	0	0	0	0	0	0	0	0	0	0	0	0	0	0
ECHS1	0	0	0	0	0	0	0	0	0	0	0	0	0	0	0	0	0	0	0	0	0	0	0	0	0	0	0
ECI2	0	0	0	0	0	0	0	0	0	0	0	0	0	0	0	0	0	0	0	0	0	0	0	0	0	0	0
ECM1	0	0	0	0	0	0	0	0	0	0	0	0	0	0	0	0	0	0	0	0	0	0	0	0	0	0	0
ECSCR	0	0	0	0	0	0	0	0	0	0	0	0	0	0	0	0	0	0	0	0	0	0	0	0	0	0	0
EDA2R	0	0.00486753	0	0.000293209	0.00159361	0	0	0	0	0	0	0	0.00139698	0	0.000426742	0	0	0	0	0	0	0	0	0	0.0033134	0	0
EDAR	0	0	0	0	0	0	0	0	0	0	0	0	0	0	0	0	0	0	0	0	0	0	0	0	0	0	0
EDDM3B	0	0	0	0	0	0	0	0	0	0	0	0	0	0	0	0	0	0	0	0	0	0	0	0	0	0	0
EDEM2	0	0	0	0	0	0	0	0	0	0	0	0	0	0	0	0	0	0	0	0	0	0	0	0	0	0	0
EDF1	0	0	0	0	0	0	0	0	0	0	0	0	0	0	0	0	0	0	0	0	0	0	0	0	0	0	0
EDIL3	0	0	0	0	0	0	0	0	0	0	0	0	0	0	0	0	0	0	0	0	0	0	0	0	0	0	0
EDN1	0	0.00287556	0	0	0	0	0	0	0	0.000832757	0	0	0	0.000429431	0	0	0	0	0	0	0	0	0	0	0	0	0
EDNRB	0	0	0	0	0	0	0	0	0	0	0	0	0	0	0	0	0	0	0	0	0	0	0	0	0	0	0
EEF1D	0	0	0	0	0	0	0	0	0	0	0	0	0	0	0	0	0	0	0	0	0	0	0	0	0	0	0
EFCAB14	0	0	0	0	0	0	0	0	0	0	0	0	0	0	0	0	0	0	0	0	0	0	0	0	0	0	0
EFCAB2	0	0	0	0	0	0	0	0	0	0	0	0	0	0	0	0	0	0	0	0	0	0	0	0	0	0	0
EFEMP1	0	0	0	0	0	0	0	0	0	0	0	0	0	0	0	0	0	0	0	0	0	0	0	0	0	0	0
EFHD1	0	0	0	0	0	0	0	0	0	0	0	0	0	0	0	0	0	0	0	0	0	0	0	0	0	0	0
EFNA1	0	0	0	0	0	0	0	0	0	0	0	0	0	0	0	0	0	0	0	0	0	0	0	0	0	0	0
EFNA4	0	0	0	0	0	0	0.00107485	0	0	0	0	0	0	0	0	0	0	0	0	0	0	0	0	0	0	0	0
EFNB2	0	0	0	0	0	0	0	0	0	0	0	0	0	0	0	0	0	0	0	0	0	0	0	0	0	0	0
EGF	0	0	0	0	0	0	0	0	0	0	0	0	0	0	0	0	0	0	0	0	0	0	0	0	0	0	0
EGFL7	0	0	0	0	0	0	0	0	0	0	0	0	0	0	0	0	0	0	0	0	0	0	0	0	0	0	0
EGFLAM	0	0	0	0	0	0	0	0	0	0	0	0	0	0	0	0	0	0	0	0	0	0	0	0	0	0	0
EGFR	0	0	0	-0.00262302	-0.000764141	0	0	0	0	-0.000115686	0	0	0	0	0	0	0	0	0	0	0	0	0	0	-0.00116667	0	0
EGLN1	0	0	0	0	0	0	0	0	0	0	0	0	0	0	0	0	0	0	0	0	0	0	0	0	0	0	0
EHBP1	0	0	0	0	0	0	0	0	0	0	0	0	0	0	0	0	0	0	0	0	0	0	0	0	0	0	0
EHD3	0	0	0	0	0	0	0	0	0	0	0	0	0	0	0	0	0	0	0	0	0	0	0	0	0	0	0
EIF1AX	0	0	0	0	0	0	0	0	0	0	0	0	0	0	0	0	0	0	0	0	0	0	0	0	0	0	0
EIF2AK2	0	0	0	0	0	0	0	0	0	0	0	0	0	0	0	0	0	0	0	0	0	0	0	0	0	0	0
EIF2AK3	0	0	0	0	0	0	0	0	0	0	0	0	0	0	0	0	0	0	0	0	0	0	0	0	0	0	0
EIF2S2	0	0	0	0	0	0	0	0	0	0	0	0	0	0	0	0	0	0	0	0	0	0	0	0	0	0	0
EIF4B	0	0	0	0	0	0	0	0	0	0	0	0	0	0	0	0	0	0	0	0	0	0	0	0	0	0	0
EIF4E	0	0	0	0	0	0	0	0	0	0	0	0	0	0	0	0	0	0	0	0	0	0	0	0	0	0	0
EIF4EBP1	0	0	0	0	0	0	0	0	0	0	0	0	0	0	0	0	0	0	0	0	0	0	0	0	0	0	0
EIF4G1	0	0	0	0	0	0	0	0	0	0	0	0	0	0	0	0	0	0	0	0	0	0	0	0	0	0	0
EIF4G3	0	0	0	0	0	0	0	0	0	0	0	0	0	0	0	0	0	0	0	0	0	0	0	0	0	0	0
EIF5	0	0	0	0	0	0	0	0	0	0	0	0	0	0	0	0	0	0	0	0	0	0	0	0	0	0	0
EIF5A	0	0	0	0	0	0	0	0	0	0	0	0	0	0	0	0	0	0	0	0	0	0	0	0	0	0	0
ELAC1	0	0	0	0	0	0	0	0	0	0	0	0	0	0	0	0	0	0	0	0	0	0	0	0	0	0	0
ELAVL4	0	0	0	0	0	0	0	0	0	0	0	0	0	0	0	0	0	0	0	0	0	0	0	0	0	0	0
ELN	0	0	0	0	0	0	-0.00239441	0	0	0	0	0	0	0	0	0	0	0	0	0	0	0	0	0	0.000110585	0	0
ELOA	0	0	0	0	0	0	0	0	0	0	0	0	0	0	0	0	0	0	0	0	0	0	0	0	0	0	0
ELOB	0	0	0	0	0	0	0	0	0	0	0	0	0	0	0	0	0	0	0	0	0	0	0	0	0	0	0
ENAH	0	0	0	0	0	0	0	0	0	0	0	0	0	0	0	0	0	0	0	0	0	0	0	0	0	0	0
ENDOU	0	0	-0.00367139	0	0	0	0	0	0	0	0	0	0	0	0	0	0	0	0	-0.000108262	0	0	0	0	0	0	0
ENG	0	0	0	0	0	0	0	0	0	0	0	0	0	0	0	0	0	0	0	0	0	0	0	0	0	0	0
ENO1	0	0	0	0	0	0	0	0	0	0	0	0	0	0	0	0	0	0	0	0	0	0	0	0	0	0	0
ENO2	0	0	0	0	0	0	0	0	0	0	0	0	0	0	0	0	0	0	0	0	0	0	0	0	0	0	0
ENO3	0	0	0	-9.21e-05	0	0	0	0	0	0	0	0	0	0	0	0	0	0	0	0	0	0	0	0	0	0	0
ENOPH1	0	0	0	0	0	0	0	0	0	0	0	0	0	0	0	0	0	0	0	0	0	0	0	0	0	0	0
ENOX2	0	0	0	0	0	0	0	0	0	0	0	0	0	0	0	0	0	0	0	0	0	0	0	0	0	0	0
ENPEP	0	0	0	0	0	0	0	0	0	0	0	0	0	0	0	0	0	0	0	0	0	0	0	0	0	0	0
ENPP2	0	0	0	0	0	0	0	0	0	0	0	0	0	0	0	0	0	0	0	0	0	0	0	0	-0.00366595	0	0
ENPP5	0	0	0	0	0	0	0	0	0	0	0	0	0	0	0	0	0	0	0	0	0	0	0	0	0	0	0
ENPP6	0	0	0	0	0	0	0	0	0	0	0	0	-0.000385526	0	0	0	0	0	0	0	0	0	0	0	-0.00150028	0	0
ENPP7	0	0	0	0	0	0	0	0	0	0	0	0	0	0	0	0	0	0	0	0	0	0	0	0	0	0	0
ENSA	0	0	0	0	0	0	0	0	0	0	0	0	0	0	0	0	0	0	0	0	0	0	0	0	0	0	0
ENTPD2	0	0	0	0	0	0	0	0	0	0	0	0	0	0	0	0	0	0	0	0	0	0	0	0	0	0	0
ENTPD5	0	0	0	0	0	0	-0.000418118	0	0	0	0	0	0	0	0	0	0	0	0	0	0	0	0	0	0	0	0
ENTPD6	0	0	0	0	0	0	0	0	0	0	0	0	0	0	0	0	0	0	0	0	0	0	0	0	0	0	0
ENTR1	0	0	0	0	0	0	0	0	0	0	0	0	0	0	0	0	0	0	0	0	0	0	0	0	0	0	0
EP300	0	0	0	0	0	0	0	0	0	0	0	0	0	0	0	0	0	0	0	0	0	0	0	0	0	0	0
EPB41L5	0	0	0	0	0	0	0	0	0	0	0	0	0	0	0	0	0	0	0	0	0	0	0	0	0	0	0
EPCAM	0	0	0	0	0	0	0	0	0	0	0	0	0	0	0	0	0	0	0	0	0	0	0	0	0	0	0
EPGN	0	0	0	0	0	0	0	0	0	0	0	0	0	0	0	0	0	0	0	0	0	0	0	0	0	0	0
EPHA1	0	0	0	0	0	0	0	0	0	0	0	0	0	0	0	0	0	0	0	0	0	0	0	0	0	0	0
EPHA10	0	0	0	0	0	0	0	0	0	0	0	0	0	0	0	0	0	0	0	0	0	0	0	0	0	0	0
EPHA2	0	0	0	0	0	0	0	0	0	0	0	0	0	0	0	0	0	0	0	0	0	0	0	0	0	0	0
EPHA4	0	0	0	0	0	0	0	0	0	-0.000553739	0	0	0	0	0	0	0	0	0	0	0	0	0	0	-0.000544898	0	0
EPHB4	0	0	0	0	0	0	0	0	0	0	0	0	0	0	0	0	0	0	0	0	0	0	0	0	0	0	0
EPHB6	0	-0.000397299	0	0	0	0	0	0	0	0	0	0	0	0	0	0	0	0	0	0	0	0	0	0	0	0	0
EPHX2	0	0	0	0	0	0	0	0	0	0	0	0	0	0	0	0	0	0	0	0	0	0	0	0	0	0	0
EPN1	0	0	0	0	0	0	0	0	0	0	0	0	0	0	0	0	0	0	0	0	0	0	0	0	0	0	0
EPO	0	0	0	0	0	0	0	0	0	0.000438039	0	0	0	0	0	0	0	0	0	0	0	0	0	0	0	0	0
EPPK1	0	0	0	0	0	0	0	0	0	0	0	0	0	0	0	0	0	0	0	0	0	0	0	0	0	0	0
EPS8L2	0	0	0	0	0	0	0	0	0	0	0	0	0	0	0	0	0	0	0	0	0	0	0	0	0	0	0
ERBB2	0	0	0	0	0	0	0	0	0	0	0	0	0	0	0	0	0	0	0	0	0	0	0	0	0	0	0
ERBB3	0	0	0	0	-0.000143569	0	0	0	0	0	0	0	0	0	0	0	0	0	0	0	0	0	0	0	0	0	0
ERBB4	0	0	0	0	0	0	0	0	0	0	0	0	0	0	0	0	0	0	0	0	0	0	0	0	0	0	0
ERBIN	0	0	0	0	0	0	0	0	0	0	0	0	0	0	0	0	0	0	0	0	0	0	0	0	0	0	0
ERC2	0	0	0	0	0	0	0	0	0	0	0	0	0	0	0	0	0	0	0	0	0	0	0	0	0	0	0
ERCC1	0	0	0	0	0	0	0	0	0	0	0	0	0	0	0	0	0	0	0	0	0	0	0	0	0	0	0
EREG	0	0	0	0	0	0	0	0	0	0	0	0	0	0	0	0	0	0	0	0	0	0	0	0	0	0	0
ERI1	0	0	0	0	0	0	0	0	0	0	0	0	0	0	0	0	0	0	0	0	0	0	0	0	0	0	0
ERMAP	0	0	0	0	0	0	0	0	0	0	0	0	0	0	0	0	0	0	0	0	0	0	0	0	0	0	0
ERN1	0	0	0	0	0	0	0	0	0	0	0	0	0	0	0	0	0	0	0	0	0	0	0	0	0	0	0
ERP29	0	0	0	0	0	0	0	0	0	0	0	0	0	0	0	0	0	0	0	0	0	0	0	0	0	0	0
ERP44	0	0	0	0	0	0	0	0	0	0	0	0	0	0	0	0	0	0	0	0	0	0	0	0	0	0	0
ERVV-1	0	0	0	0	0	0	0	0	0	0	0	0	0	0	0	0	0	0	0	0	0	0	0	0	0	0	0
ESAM	0	0	0	0	0	0	0	0	0	0	0	0	0	0	0	0	0	0	0	0	0	0	0	0	0	0	0
ESM1	0	0	0	0	0	0	0	0	0	0	0	0	0	0	0	0	0	0	0	0	0	0	0	0	0	0	0
ESPL1	0	0	0	0	0	0	0	0	0	0	0	0	0	0	0	0	0	0	0	0	0	0	0	0	0	0	0
ESR1	0	0	0	0	0	0	0	0	0	0	0	0	0	0	0	0	0	0	0	0	0	0	0	0	0	0	0
ESYT2	0	0	0	0	0	0	0	0	0	0	0	0	0	0	0	0	0	0	0	0	0	0	0	0	0	0	0
EVI2B	0	0	0	0	0	0	0	0	0	0	0	0	0	0	0	0	0	0	0	0	0	0	0	0	0	0	0
EVI5	0	0	0	0	0	0	0	0	0	0	0	0	0	0	0	0	0	0	0	0	0	0	0	0	0	0	0
EVPL	0	0	0	0	0	0	0	0	0	0	0	0	0	0	0	0	0	0	0	0	0	0	0	0	0	0	0
EXOSC10	0	0	0	0	0	0	0	0	0	0	0	0	0	0	0	0	0	0	0	0	0	0	0	0	0	0	0
EXTL1	0	0	0	0	0	0	0	0	0	0	0	0	0	0	0	0	0	0	0	0	0	0	0	0	0	0	0
EZR	0	0	0	0	0	0	0	0	0	0	0	0	0	0	0	0	0	0	0	0	0	0	0	0	0	0	0
F10	0	-0.00700035	0	0	0	0	0	0	0	-0.00161342	0	0	0	0	0	0	0	0	0	0	0	0	0	0	-0.00243223	0	0
F11	0	0	0	0	0	0	0.00326913	0	0	0	0	0	0	0	0	0	0	0	0	0	0	0	0	0	0	0	0
F11R	0	0	0	0	0	0	0	0	0	0	0	0	0	0	0	0	0	0	0	0	0	0	0	0	0	0	0
F12	0	0	0	0	0	0	0	0	0	0	0	0	0	0	0	0	0	0	0	0	0	0	0	0	0	0	0
F13B	0	0	0	0	0	0	-0.000216327	0	0	0	0	0	0	0	0	0	0	0	0	0	0	0	0	0	0	0	0
F2	0	0	0	0	0	0	0	0	0	0	0	0	0	0	0	0	0	0	0	0	0	0	0	0	0	0	0
F2R	0	0	0	0	0	0	0	0	0	0	0	0	0	0	0	0	0	0	0	0	0	0	0	0	0	0	0
F3	0	0	0.00137693	0	0	0	0	0	0	0	0	0	0	0	0	0	0	0	0	0	0	0	0	0	0	0	0
F7	0	-0.0075168	0	0	0	0	0	0	0	-0.00250478	0	0	0	-0.000580841	0	0	0	0	0	0	0	0	0	0	0	0	0
F9	0	0	0	0	0	0	0	0	0	0	0	0	0	0	0	0	0	0	0	0	0	0	0	0	0	0	0
FABP1	0	0	0	0	0	0	0	0	0	0	0	0	0	0	0	0	0	0	0	0	0	0	0	0	0	0	0
FABP2	0	0	0	0	0	0	0	0	0	0	0	0	0	0	0	0	0	0	0	0	0	0	0	0	0	0	0
FABP3	0	0.00296562	0	0	0	0	0.00289537	0	0	0.0028733	0	0	0	0	0	0	0	0	0	0	0	0	0	0	0	0	0
FABP4	0	0	0	0	0	0.00169663	0.000875503	0	0	0	0	0	0	0	0	0	0	0	0	0	0	0	0	0	0	0	0
FABP5	0	0	0	0	0	0	0	0	0	0	0	0	0	0	0	0	0	0	0	0	0	0	0	0	0	0	0
FABP6	0	0.00129133	0	0	0	0	0	0	0	0	0	0	0	0	0	0	0	0	0	0	0	0	0	0	0	0	0
FABP9	0	0	0	0	0	0	0	0	0	0	0	0	0	0	0	0	0	0	0	0	0	0	0	0	0	0	0
FADD	0	0	0	0	0	0	0	0	0	0	0	0	0	0	0	0	0	0	0	0	0	0	0	0	0	0	0
FAM13A	0	0	0	0	0	0	0	0	0	0	0	0	0	0	0	0	0	0	0	0	0	0	0	0	0	0	0
FAM171A2	0	0	0	0	0	0	0	0	0	0	0	0	0	0	0	0	0	0	0	0	0	0	0	0	0	0	0
FAM171B	0	-0.000310321	0	0	0	0	0	0	0	0	0	0	0	0	0	0	0	0	0	0	0	0	0	0	0	0	0
FAM172A	0	0	0	0	0	0	0	0	0	0	0	0	0	0	0	0	0	0	0	0	0	0	0	0	0	0	0
FAM20A	0	0.000578722	0	0	0	0	0	0	0	0	0	0	0	0	0	0	0	0	0	0	0	0	0	0	0	0	0
FAM3B	0	0	0	0	0	0	0	0	0	0	0	0	0	0	0	0	0	0	0	0	0	0	0	0	0	0	0
FAM3C	0	0	0	0	0	0	3.13e-05	0	0	0	0	0	0	0	0	0	0	0	0	0	0	0	0	0	0	0	0
FAM3D	0	0	0	0	0	0	0.00225095	0	0	0	0	0	0	0	0	0	0	0	0	0	0	0	0	0	0	0	0
FAP	0	0	0	0	0	0	0	0	0	0	0	0	0	0	0	0	0	0	0	0	0	0	0	0	0	0	0
FARSA	0	0	0	0	0	0	0	0	0	0	0	0	0	0	0	0	0	0	0	0	0	0	0	0	0	0	0
FAS	0	0	0	0	0	0	0	0	0	0	0	0	0	0	0	0	0	0	0	0	0	0	0	0	0	0	0
FASLG	0	0	0	0	0	0	0	0	0	0	0	0	0	0	0	0	0	0	0	0	0	0	0	0	-0.00177765	0	0
FBLN2	0	0	0	0	0	0	0	0	0	0	0	0	0	0	0	0	0	0	0	0	0	0	0	0	0	0	0
FBN2	0	0	0	0	0	0	0	0	0	0	0	0	0	0	0	0	0	0	0	0	0	0	0	0	0	0	0
FBP1	0	0	0	0	0	0	0	0	0	0	0	0	0	0	0	0	0	0	0	0	0	0	0	0	0	0	0
FCAMR	0	0	0	0	0	0	0	0	0	0	0	0	0	0	0	0	0	0	0	0	0	0	0	0	0	0	0
FCAR	0	0	0	0	0	0	0	0	0	0	0	0	0	0	0	0	0	0	0	0	0	0	0	0	0	0	0
FCER1A	0	0	0	0	0	0	0	0	0	0	0	0	0	0	0	0	0	0	0	0	0	0	0	0	0	0	0
FCER2	0	0	0	0	0	0	0	0	0	0	0	0	0	0	0	0	0	0	0	0	0	0	0	0	0	0	0
FCGR2A	0	0	0	0	0	0	0	0	0	0	0	0	0	0	0	0	0	0	0	0	0	0	0	0	0	0	0
FCGR2B	0	0	0	0	0	0	0	0	0	0	0	0	0	0	0	0	0	0	0	0	0	0	0	0	0	0	0
FCGR3B	0	0	0	0	0	0	0	0	0	0	0	0	0	0	0	0	0	0	0	0	0	0	0	0	0	0	0
FCN1	0	0	0	0	0	0	0	0	0	0	0	0	0	0	0	0	0	0	0	0	0	0	0	0	0	0	0
FCN2	0	0	0	0	0	0	0	0	0	0	0	0	0	0	0	0	0	0	0	0	0	0	0	0	0	0	0
FCRL1	0	0	0	0	0	0	0	0	0	0	0	0	0	0	0	0	0	0	0	0	0	0	0	0	-5.08e-05	0	0
FCRL2	0	0	0	0	0	0	0	0	0	0	0	0	0	0	0	0	0	0	0	0	0	0	0	0	0	0	0
FCRL3	0	0	0	0	0	0	0	0	0	0	0	0	0	0	0	0	0	0	0	0	0	0	0	0	0	0	0
FCRL5	0	0	0	0	0	-0.00126063	0	0	0	0	0	0	0	0	0	0	0	0	0	0	0	0	0	0	0	0	0
FCRL6	0	0	0	0	0	0	0	0	0	0	0	0	0	0	0	0	0	0	0	0	0	0	0	0	0	0	0
FCRLB	0	0.000218767	0	0	0	0	0	0	0	0	0	0	0	0	0	0	0	0	0	0	0	0	0	0	0	0	0
FDX1	0	0	0	0	0	0	0	0	0	0	0	0	0	0	0	0	0	0	0	0	0	0	0	0	0	0	0
FDX2	0	0	0	0	0	0	0	0	0	0	0	0	0	0	0	0	0	0	0	0	0	0	0	0	0	0	0
FEN1	0	0	0	0	0	0	0	0	0	0	0	0	0	0	0	0	0	0	0	0	0	0	0	0	0	0	0
FES	0	0	0	0	0	0	0	0	0	0	0	0	0	0	0	0	0	0	0	0	0	0	0	0	0	0	0
FETUB	0	0	0.000603523	0	0	0.00145781	0	0	0	0	0	0	0	0	0	0	0	0	0	0	0	0	0	0	0	0	0
FGA	0	0	0	0	0	0	0	0	0	0	0	0	0	0	0	0	0	0	0	0	0	0	0	0	0	0	0
FGD3	0	0	0	0	0	0	0	0	0	0	0	0	0	0	0	0	0	0	0	0	0	0	0	0	0	0	0
FGF12	0	0	0	0	0	0	0	0	0	0	0	0	0	0	0	0	0	0	0	0	0	0	0	0	0	0	0
FGF16	0	0	0	0	0	0	0	0	0	0	0	0	0	0	0	0	0	0	0	0	0	0	0	0	0	0	0
FGF19	0	0	0	0	0	0	-0.00213659	0	0	0	0	0	0	0	0	0	0	0	0	0	0	0	0	0	0	0	0
FGF2	0	0	0	0	0	0	0	0	0	0	0	0	0	0	0	0	0	0	0	0	0	0	0	0	0	0	0
FGF20	0	0	0	0	0	0	0	0	0	0	0	0	0	0	0	0	0	0	0	0	0	0	0	0	0	0	0
FGF21	0	0	0	0	0	0	0	0	0	0	0	0	0	0	0	0	0	0	0	0	0	0	0	0	0	0	0
FGF23	0	0.000636172	0	0	0	0	0	0	0	0.00205402	0	0	0	0.000881366	0	0	0	0	0	0	0	0	0	0	0	0	0
FGF3	0	0	0	0	0	0	0	0	0	0	0	0	0	0	0	0	0	0	0	0	0	0	0	0	0	0	0
FGF5	0	0	0	0	0	0	0	0	0	0	0	0	0	0	0	0	0	0	0	0	0	0	0	0	0	0	0
FGF6	0	0	0	0	0	0	0	0	0	0	0	0	0	0	0	0	0	0	0	0	0	0	0	0	0	0	0
FGF7	0	0	0	0	0	0	0	0	0	0	0	0	0	0	0	0	0	0	0	0	0	0	0	0	0	0	0
FGF9	0	0	0	0	0	0	0	0	0	0	0	0	0	0	0	0	0	0	0	0	0	0	0	0	0	0	0
FGFBP1	0	-0.00255383	0	-0.00037335	0	0	-0.000892987	0	0	0	0	0	0	0	0	0	0	0	0	0	0	0	0	0	0	0	0
FGFBP2	0	0	0	0	0	0	0	0	0	0	0	0	0	0	0	0	0	0	0	0	0	0	0	0	0	0	0
FGFBP3	0	0	0	0	0	0	0	0	0	0	0	0	0	0	0	0	0	0	0	0	0	0	0	0	0	0	0
FGFR2	0	0	0.000752821	0	0	0	0	0	0	0	0	0	0	0	0	0	0	0	0	0	0	0	0	0	0	0	0
FGFR4	0	0	0	0	0	0	0	0	0	0	0	0	0	0	0	0	0	0	0	0	0	0	0	0	0	0	0
FGL1	0	0	0	0	0	0	0	0	0	0	0	0	0	0	0	0	0	0	0	0	0	0	0	0	0	0	0
FGR	0	0	0	0	0	0	0	0	0	0	0	0	0	0	0	0	0	0	0	0	0	0	0	0	0	0	0
FH	0	0	0	0	0	0	0	0	0	0	0	0	0	0	0	0	0	0	0	0	0	0	0	0	0	0	0
FHIP2A	0	0	0	0	0	0	0	0	0	0	0	0	0	0	0	0	0	0	0	0	0	0	0	0	0	0	0
FHIT	0	0	0	0	0	0	0	0	0	0	0	0	0	0	0	0	0	0	0	0	0	0	0	0	0	0	0
FIS1	0	0	0	0	0	0	0	0	0	0	0	0	0	0	0	0	0	0	0	0	0	0	0	0	0	0	0
FKBP14	0	0	0	0	0	0	0	0	0	0	0	0	0	0	0	0	0	0	0	0	0	0	0	0	0	0	0
FKBP1B	0	0	0	0	0	0	0	0	0	0	0	0	0	0	0	0	0	0	0	0	0	0	0	0	0	0	0
FKBP4	0	0	0	0	0	0	0	0	0	0	0	0	0	0	0	0	0	0	0	0	0	0	0	0	0	0	0
FKBP5	0	0	0	0	0	0	0	0	0	0	0	0	0	0	0	0	0	0	0	0	0	0	0	0	0	0	0
FKBP7	0	0	0	0	0	0	0	0	0	0	0	0	0	0	0	0	0	0	0	0	0	0	0	0	0	0	0
FKBPL	0	0	0	0	0	0	0	0	0	0	0	0	0	0	0	0	0	0	0	0	0	0	0	0	0	0	0
FLI1	0	0	0	0	0	0	0	0	0	0	0	0	0	0	0	0	0	0	0	0	0	0	0	0	0	0	0
FLRT2	0	0	0	0	0	0	0	0	0	0	0	0	0	0	0	0	0	0	0	0	0	0	0	0	0	0	0
FLT1	0	0	0	0	0	0	0	0	0	0	0	0	0	0	0	0	0	0	0	0	0	0	0	0	0	0	0
FLT3	0	0	0	0	0	0	0	0	0	0	0	0	0	0	0	0	0	0	0	0	0	0	0	0	0	0	0
FLT3LG	0	0	0	0	0	0	0	0	0	0	0	0	0	0	0	0	0	0	0	0	0	0	0	0	0	0	0
FLT4	0	0	0	0	0	0	-0.0010868	0	0	0	0	0	0	0	0	0	0	0	0	0	0	0	0	0	0	0	0
FMNL1	0	0	0	0	0	0	0	0	0	0	0	0	0	0	0	0	0	0	0	0	0	0	0	0	0	0	0
FMR1	0	0	0	0	0	0	0	0	0	0	0	0	0	0	0	0	0	0	0	0	0	0	0	0	0	0	0
FN1	0	0	0	0	0	0	-0.000308115	0	0	0	0	0	0	0	0	0	0	0	0	0	0	0	0	0	0	0	0
FNDC1	0	0	0	0	0	0	0	0	0	0	0	0	0	0	0	0	0	0	0	0	0	0	0	0	0	0	0
FNTA	0	0	0	0	0	0	0	0	0	0	0	0	0	0	0	0	0	0	0	0	0	0	0	0	0	0	0
FOLH1	0	0	0	0	0	0	0	0	0	0	0	0	0	0	0	0	0	0	0	0	0	0	0	0	0	0	0
FOLR1	0	0	0	0	0	0	0	0	0	0	0	0	0	0	0	0	0	0	0	0	0	0	0	0	0	0	0
FOLR2	0	0	0	0	0	0	0	0	0	0	0	0	0	0	0	0	0	0	0	0	0	0	0	0	0	0	0
FOLR3	0	0	0	0	0	0	0	0	0	0	0	0	0	0	0	0	0	0	0	0	0	0	0	0	0	0	0
FOS	0	0	0	0	0	0	0	0	0	0	0	0	0	0	0	0	0	0	0	0	0	0	0	0	0	0	0
FOSB	0	0	0	0	0	0	0	0	0	0	0	0	0	0	0	0	0	0	0	0	0	0	0	0	0	0	0
FOXJ3	0	0	0	0	0	0	0	0	0	0	0	0	0	0	0	0	0	0	0	0	0	0	0	0	0	0	0
FOXO1	0	0	0	0	0	0	0	0	0	0	0	0	0	0	0	0	0	0	0	0	0	0	0	0	0	0	0
FOXO3	0	0	0	0	0	0	0	0	0	0	0	0	0	0	0	0	0	0	0	0	0	0	0	0	0	0	0
FRMD4B	0	0	0	0	0	0	0	0	0	0	0	0	0	0	0	0	0	0	0	0	0	0	0	0	0	0	0
FRMD7	0	0	0	0	0	0	0	0	0	0	0	0	0	0	0	0	0	0	0	0	0	0	0	0	0	0	0
FRZB	0	0	0	0	0	0	0	0	0	0	0	0	0	0	0	0	0	0	0	0	0	0	0	0	0	0	0
FSHB	0	0	0	0	0	0	0	0	0	0	0	0	0	0	0	0	0.00217461	0	0	0	0	0	0	0.000831373	-5.63e-05	0	0
FST	0	0	0	0	0	0	-0.00392434	0	0	0	0	0	0	0	0	0	0	0	0	0	0	0	0	0	0	0	0
FSTL1	0	0	0	0	0	0	0	0	0	0	0	0	0	0	0	0	0	0	0	0	0	0	0	0	0	0	0
FSTL3	0	0	0	0	0	0	0	0	0	0	0	0	0	0	0	0	0	0	0	0	0	0	0	0	0	0	0
FTCD	0	0	0	0	0	0	0	0	0	0	0	0	0	0	0	0	0	0	0	0	0	0	0	0	0	0	0
FUCA1	0	0	0	0	0	0	0	0	0	0	0	0	0	0	0	0	0	0	0	0	0	0	0	0	0	0	0
FUOM	0	0	0	0	0	0	0	0	0	0	0	0	0	0	0	0	0	0	0	0	0	0	0	0	0	0	0
FURIN	0	0	0	0	0	0	0	0	0	0	0	0	0	0	0	0	0	0	0	0	0	0	0	0	0	0	0
FUS	0	0	0	0	0	0	0	0	0	0	0	0	0	0	0	0	0	0	0	0	0	0	0	0	0	0	0
FUT1	0	0	0	0	0	0	0	0	0	0	0	0	0	0	0	0	0	0	0	0	0	0	0	0	0	0	0
FUT3_FUT5	0	0	0	0.00114668	0	0	-0.00139474	0	0	0	0	0	0	0	0	0	0	0	0	0	0	0	0	0	0	0	0
FUT8	0	0	0	0	0	0	0	0	0	0	0	0	0	0	0	0	0	0	0	0	0	0	0	0	0	0	0
FXN	0	0	0	0	0	0	0	0	0	0	0	0	0	0	0	0	0	0	0	0	0	0	0	0	0	0	0
FXYD5	0	0	0	0	0	0	0	0	0	0	0	0	0	0	0	0	0	0	0	0	0	0	0	0	0	0	0
FYB1	0	0	0	0	0	0	0	0	0	0	0	0	0	0	0	0	0	0	0	0	0	0	0	0	0	0	0
FZD10	0	0	0	0	0	0	0	0	0	0	0	0	0	0	0	0	0	0	0	0	0	0	0	0	0	0	0
FZD8	0	0	0	0	0	0	0	0	0	0	0	0	0	0	0	0	0	0	0	0	0	0	0	0	0	0	0
GABARAP	0	0	0	0	0	0	0	0	0	0	0	0	0	0	0	0	0	0	0	0	0	0	0	0	0	0	0
GABARAPL1	0	0	0	0	0	0	0	0	0	0	0	0	0	0	0	0	0	0	0	0	0	0	0	0	0	0	0
GABRA4	0	0	0	0	0	0	0	0	0	0	0	0	0	0	0	0	0	0	0	0	0	0	0	0	0	0	0
GAD1	0	0	0	0	0	0	0	0	0	0	0	0	0	0	0	0	0	0	0	0	0	0	0	0	0	0	0
GAD2	0	0	0	0	0	0	0	0	0	0	0	0	0	0	0	0	0	0	0	0	0	0	0	0	0	0	0
GADD45B	0	0	0	0	0	0	0	0	0	0	0	0	0	0	0	0	0	0	0	0	0	0	0	0	0	0	0
GADD45GIP1	0	0	0	0	0	0	0	0	0	0	0	0	0	0	0	0	0	0	0	0	0	0	0	0	0	0	0
GAGE2A	0	0	0	0	0	0	0	0	0	0	0	0	0	0	0	0	0	0	0	0	0	0	0	0	0	0	0
GAL	0	0	0	0	0	0	0	0	0	0	0	0	0	0	0	0	0	0	0	0	0	0	0	0	0	0	0
GALNT10	0	0.00112154	0	0	0	0	0	0	0	0	0	0	0	0	0	0	0	0	0	0	0	0	0	0	0	0	0
GALNT2	0	0	0	0	0	0	-0.000782537	0	0	0	0	0	0	0	0	0	0	0	0	0	0	0	0	0	-0.000361519	0	0
GALNT3	0	0	0	0	0	0	0.000248022	0	0	0	0	0	0	0	0	0	0	0	0	0	0	0	0	0	0	0	0
GALNT5	0	0	0	0	0	0	0	0	0	0	0	0	0	0	0	0	0	0	0	0	0	0	0	0	0	0	0
GALNT7	0	-0.00202594	0	0	0	0	0	0	0	0	0	0	0	0	0	0	0	0	0	0	0	0	0	0	0	0	0
GAMT	0	0	0	0	0	0	0	0	0	0	0	0	0	0	0	0	0	0	0	0	0	0	0	0	0	0	0
GAPDH	0	0	0	0	0	0	0	0	0	0	0	0	0	0	0	0	0	0	0	0	0	0	0	0	0	0	0
GART	0	0	0	0	0	0	0	0	0	0	0	0	0	0	0	0	0	0	0	0	0	0	0	0	0	0	0
GAS2	0	0	0	0	0	0	0	0	0	0	0	0	0	0	0	0	0	0	0	0	0	0	0	0	0	0	0
GAS6	0	-0.00116108	0	0	0	0	0	0	0	-0.000582156	0	0	0	0	0	0	0	0	0	0	0	0	0	0	0	0	0
GASK1A	0	0	0	0	0	0	0	0	0	0	0	0	0	0	0	0	0	0	0	0	0	0	0	0	0	0	0
GAST	0	0	0.00704562	0.00230552	0.000162868	0.00708138	0	0	0	0.0015008	0	0	0.000472872	0	0	0	0	0	0	0.00222672	0	0	0	0	0.00292596	0	0
GATA3	0	0	0	0	0	0	0	0	0	0	0	0	0	0	0	0	0	0	0	0	0	0	0	0	0	0	0
GATD3	0	0	0	0	0	0	0	0	0	0	0	0	0	0	0	0	0	0	0	0	0	0	0	0	0	0	0
GBA	0	0	0	0	0	0	0	0	0	0	0	0	0	0	0	0	0	0	0	0	0	0	0	0	0	0	0
GBP1	0	0	0	0	0	0	0	0	0	0	0	0	0	0	0	0	0	0	0	0	0	0	0	0	0	0	0
GBP2	0	0	0	0	0	0	0	0	0	0	0	0	0	0	0	0	0	0	0	0	0	0	0	0	0	0	0
GBP4	0	0	0	0	0	0	0	0	0	0	0	0	0	0	0	0	0	0	0	0	0	0	0	0	0	0	0
GBP6	0	0	0	0	0	0	0	0	0	0	0	0	0	0	0	0	0	0	0	0	0	0	0	0	0	0	0
GC	0	0	0	0	0	0	0	0	0	0	0	0	0	0	0	0	0	0	0	0	0	0	0	0	0	0	0
GCC1	0	0	0	0	0	0	0	0	0	0	0	0	0	0	0	0	0	0	0	0	0	0	0	0	0	0	0
GCG	0	0	0	0	0	0	0	0	0	0	0	0	0	0	0	0	0	0	0	0	0	0	0	0	0	0	0
GCHFR	0	0	0	0	0	0	0	0	0	0	0	0	0	0	0	0	0	0	0	0	0	0	0	0	0	0	0
GCLM	0	0	0	0	0	0	0	0	0	0	0	0	0	0	0	0	0	0	0	0	0	0	0	0	0	0	0
GCNT1	0	0	0	0	0	0	0	0	0	0	0	0	0	0	0	0	0	0	0	0	0	0	0	0	0	0	0
GDF2	0	-0.00050968	0	0	0	0	0	0	0	0	0	0	0	0	0	0	0	0	0	0	0	0	0	0	0	0	0
GDNF	0	0	0	0	0	0	0	0	0	0	0	0	0	0	0	0	0	0	0	0	0	0	0	0	0	0	0
GET3	0	-0.000634676	0	0	0	0	0	0	0	0	0	0	0	0	0	0	0	0	0	0	0	0	0	0	0	0	0
GFAP	0	0	0	0	0.0178336	0	0	0	0	0	0	0	0	0	0	0	0	0	0	0	0	0	0	0	0	0	0
GFER	0	0	0	0	0	0	0	0	0	0	0	0	0	0	0	0	0	0	0	0	0	0	0	0	0	0	0
GFOD2	0	0	0	0	0	0	0	0	0	0	0	0	0	0	0	0	0	0	0	0	0	0	0	0	0	0	0
GFRA1	0	0	0	0	0	0.00214138	0	0	0	0	0	0	0	0	0	0	0	0	0	0	0	0	0	0	0	0	0
GFRA2	0	0	0	0	0	0	0	0	0	0	0	0	0	0	0	0	0	0	0	0	0	0	0	0	0	0	0
GFRA3	0	-0.000446291	0	0	0	0	0	0	0	0	0	0	0	0	0	0	0	0	0	0	0	0	0	0	0	0	0
GFRAL	0	0	0	0	0	0	0	0	0	0	0	0	0	0	0	0	0	0	0	0	0	0	0	0	0	0	0
GGA1	0	0	0	0	0	0	0	0	0	0	0	0	0	0	0	0	0	0	0	0	0	0	0	0	0	0	0
GGACT	0	0	0	0	0	0	0	0	0	0	0	0	0	0	0	0	0	0	0	0	0	0	0	0	0	0	0
GGCT	0	0	0	0	0	0	0	0	0	0	0	0	0	0	0	0	0	0	0	0	0	0	0	0	0	0	0
GGH	0	0	0	0	0	0	0	0	0	0	0	0	0	0	0	0	0	0	0	0	0	0	0	0	0	0	0
GGT1	0	0	0	0	0	0	0	0	0	0	0	0	0	0	0	0	0	0	0	0	0	0	0	0	0	0	0
GGT5	0	0	0	0	0	0	0	0	0	0	0	0	0	0	0	0	0	0	0	0	0	0	0	0	0	0	0
GH1	0	0	0	0	0	0	0	0	0	0	0	0	0	0	0	0	0	0	0	0	0	0	0	0	0	0	0
GH2	0	0	0	0	0	0	0	0	0	0	0	0	0	0	0	0	0	0	0	0	0	0	0	0	0	0	0
GHR	0	0	0	0	0	0	0	0	0	0	0	0	0	0	0	0	0	0	0	0	0	0	0	0	0	0	0
GHRHR	0	0	0	0	0	0	0	0	0	0	0	0	0	0	0	0	0	0	0	0	0	0	0	0	0	0	0
GHRL	0	0	0	0	0	0	-0.000991968	0	0	0	0	0	0	0	0	0	0	0	0	0	0	0	0	0	0	0	0
GID8	0	0	0	0	0	0	0	0	0	0	0	0	0	0	0	0	0	0	0	0	0	0	0	0	0	0	0
GIGYF2	0	0	0	0	0	0	0	0	0	0	0	0	0	0	0	0	0	0	0	0	0	0	0	0	0	0	0
GIMAP7	0	0	0	0	0	0	0	0	0	0	0	0	0	0	0	0	0	0	0	0	0	0	0	0	0	0	0
GIMAP8	0	0	0	0	0	0	0	0	0	0	0	0	0	0	0	0	0	0	0	0	0	0	0	0	0	0	0
GIP	0	0	0	0	0	0	-0.000561982	0	0	0	0	0	0	0	0	0	0	0	0	0	0	0	0	0	0	0	0
GIPC2	0	0	0	0	0	0	0	0	0	0	0	0	0	0	0	0	0	0	0	0	0	0	0	0	0	0	0
GIPC3	0	0	0	0	0	0	0	0	0	0	0	0	0	0	0	0	0	0	0	0	0	0	0	0	0	0	0
GIPR	0	0	0	0	0	0	0	0	0	0	0	0	0	0	0	0	0	0	0	0	0	0	0	0	0	0	0
GIT1	0	0	0	0	0	0	0	0	0	0	0	0	0	0	0	0	0	0	0	0	0	0	0	0	0	0	0
GJA8	0	0	0	0	0	0	0	0	0	0	0	0	0	0	0	0	0	0	0	0	0	0	0	0	0	0	0
GKN1	0	0	0	0	0	0	0	0	0	0	0	0	0	0	0	0	0	0	0	0	0	0	0	0	0	0	0
GLA	0	0	0	0	0	0	0	0	0	0	0	0	0	0	0	0	0	0	0	0	0	0	0	0	0	0	0
GLB1	0	0	0	0	0	0	0	0	0	0	0	0	0	0	0	0	0	0	0	0	0	0	0	0	0	0	0
GLI2	0	0	0	0	0	0	0	0	0	0	0	0	0	0	0	0	0	0	0	0	0	0	0	0	0	0	0
GLO1	0	0	0	0	0	0	0	0	0	0	0	0	0	0	0	0	0	0	0	0	0	0	0	0	0	0	0
GLOD4	0	0	0	0	0	0	0	0	0	0	0	0	0	0	0	0	0	0	0	0	0	0	0	0	0	0	0
GLP1R	0	0	0	0	0	0	0	0	0	0	0	0	0	0	0	0	0	0	0	0	0	0	0	0	0	0	0
GLRX	0	0	0	0	0	0	0	0	0	0	0	0	0	0	0	0	0	0	0	0	0	0	0	0	0	0	0
GLRX5	0	0	0	0	0	0	0	0	0	0	0	0	0	0	0	0	0	0	0	0	0	0	0	0	0	0	0
GLT8D2	0	0	0	0	0	0	0	0	0	0	0	0	0	0	0	0	0	0	0	0	0	0	0	0	0	0	0
GLYR1	0	0	0	0	0	0	0	0	0	0	0	0	0	0	0	0	0	0	0	0	0	0	0	0	0	0	0
GM2A	0	0	0	0	0	0	0	0	0	0	0	0	0	0	0	0	0	0	0	0	0	0	0	0	0	0	0
GMFG	0	0	0	0	0	0	0	0	0	0	0	0	0	0	0	0	0	0	0	0	0	0	0	0	0	0	0
GMPR	0	0	0	0	0	0	0	0	0	0	0	0	0	0	0	0	0	0	0	0	0	0	0	0	0	0	0
GMPR2	0	0	0	0	0	0	0	0	0	0	0	0	0	0	0	0	0	0	0	0	0	0	0	0	0	0	0
GNAS	0	0	0	0	0	0	0	0	0	0	0	0	0	0	0	0	0	0	0	0	0	0	0	0	0	0	0
GNE	0	0	0	0	0	0	0	0	0	0	0	0	0	0	0	0	0	0	0	0	0	0	0	0	0	0	0
GNGT1	0	0	0	0	0	0	0	0	0	0	0	0	0	0	0	0	0	0	0	0	0	0	0	0	0	0	0
GNLY	0	0	0	0	0	0	0	0	0	0	0	0	0	0	0	0	0	0	0	0	0	0	0	0	0	0	0
GNPDA1	0	0	0	0	0	0	0	0	0	0	0	0	0	0	0	0	0	0	0	0	0	0	0	0	0	0	0
GNPDA2	0	0	0	0	0	0	0	0	0	0	0	0	0	0	0	0	0	0	0	0	0	0	0	0	0	0	0
GOLGA3	0	0	0	0	0	0	0	0	0	0	0	0	0	0	0	0	0	0	0	0	0	0	0	0	0	0	0
GOLM2	0	0	0	0	0	0	0	0	0	0	0	0	0	0	0	0	0	0	0	0	0	0	0	0	0	0	0
GOPC	0	0	0	0	0	0	0	0	0	0	0	0	0	0	0	0	0	0	0	0	0	0	0	0	0	0	0
GORASP2	0	0	0	0	0	0	0	0	0	0	0	0	0	0	0	0	0	0	0	0	0	0	0	0	0	0	0
GOT1	0	0	0	0	0	0	-0.00439715	0	0	0	0	0	0	0	0	0	0	0	0	0	0	0	0	0	0	0	0
GP1BA	0	0	0	0	0	0	0	0	0	0	0	0	0	0	0	0	0	0	0	0	0	0	0	0	0	0	0
GP1BB	0	0	0	0	0	0	0	0	0	0	0	0	0	0	0	0	0	0	0	0	0	0	0	0	0	0	0
GP2	0	0	0	0	0	0	0.00145012	0	0	0	0	0	0	0	0	0	0	0	0	0	0	0	0	0	0	0	0
GP5	0	0	0	0	0	0	0	0	0	0	0	0	0	0	0	0	0	0	0	0	0	0	0	0	0	0	0
GP6	0	0	0	0	0	0	0	0	0	0	0	0	0	0	0	0	0	0	0	0	0	0	0	0	0	0	0
GPA33	0	0	0	0	0	0	-0.0022572	0	0	0	0	0	0	0	0	0	0	0	0	0	0	0	0	0	0	0	0
GPC1	0	0	0	0	0	0	0	0	0	0	0	0	0	0	0	0	0	0	0	0	0	0	0	0	0	0	0
GPC5	0	0	0	0	0	0	0	0	0	0	0	0	0	0	0	0	0	0	0	0	0	0	0	0	0	0	0
GPD1	0	0	0	0	0	0	0	0	0	0	0	0	0	0	0	0	0	0	0	0	0	0	0	0	0	0	0
GPHA2	0	0	0	0	0	0	0	0	0	0	0	0	0	0	0	0	0	0	0	0	0	0	0	0	0	0	0
GPI	0	0	0	0	0	0	0	0	0	0	0	0	0	0	0	0	0	0	0	0	0	0	0	0	0	0	0
GPIHBP1	0	0	0	0	0	0	0	0	0	0	0	0	0	0	0	0	0	0	0	0	0	0	0	0	0	0	0
GPKOW	0	0	0	0	0	0	0	0	0	0	0	0	0	0	0	0	0	0	0	0	0	0	0	0	0	0	0
GPNMB	0	0	0	0	0	0	0.0026579	0	0	0	0	0	0	0	0	0	0	0	0	0	0	0	0	0	0	0	0
GPR101	0	0	0	0	0	0	0	0	0	0	0	0	0	0	0	0	0	0	0	0	0	0	0	0	0	0	0
GPR158	0	0	0	0	0	0	0	0	0	0	0	0	0	0	0	0	0	0	0	0	0	0	0	0	0	0	0
GPR15L	0	0.000791487	0.00215068	0	0	0	0	0	0	0	0	0	0	0	0	0	0	0	0	0	0	0	0	0	0.000612294	0	0
GPR37	0	0	0	0	0	0	0	0	0	0	0	0	0	0	0	0	0	0	0	0	0	0	0	0	0	0	0
GPRC5C	0	0	0	0	0	0	0	0	0	0	0	0	0	0	0	0	0	0	0	0	0	0	0	0	0	0	0
GRAP2	0	0	0	0	0	0	0	0	0	0	0	0	0	0	0	0	0	0	0	0	0	0	0	0	0	0	0
GRHPR	0	0	0	0	0	0	0	0	0	0	0	0	0	0	0	0	0	0	0	0	0	0	0	0	0	0	0
GRIK2	0	0	0	0	0	0	0	0	0	0	0	0	0	0	0	0	0	0	0	0	0	0	0	0	0	0	0
GRIN2B	0	0	0	0	0	0	0	0	0	0	0	0	0	0	0	0	0	0	0	0	0	0	0	0	0	0	0
GRK5	0	0	0	0	0	0	0	0	0	0	0	0	0	0	0	0	0	0	0	0	0	0	0	0	0	0	0
GRN	0	0	0	0	0	0	0	0	0	0	0	0	0	0	0	0	0	0	0	0	0	0	0	0	0	0	0
GRP	0	0	0	0	0	0	-0.000640956	0	0	0	0	0	0	0	0	0	0	0	0	0	0	0	0	0	0	0	0
GRPEL1	0	0	0	0	0	0	0	0	0	0	0	0	0	0	0	0	0	0	0	0	0	0	0	0	0	0	0
GRSF1	0	0	0	0	0	0	0	0	0	0	0	0	0	0	0	0	0	0	0	0	0	0	0	0	0	0	0
GSAP	0	0	0	0	0	0	0	0	0	0	0	0	0	0	0	0	0	0	0	0	0	0	0	0	0	0	0
GSN	0	0	0	0	0	0	0	0	0	0	0	0	0	0	0	0	0	0	0	0	0	0	0	0	0	0	0
GSR	0	0	0	0	0	0	0	0	0	0	0	0	0	0	0	0	0	0	0	0	0	0	0	0	0	0	0
GSTA1	0	0	0	0	0	0	0	0	0	0	0	0	0	0	0	0	0	0	0	0	0	0	0	0	0	0	0
GSTA3	0	0	0	0	0	0	0	0	0	0	0	0	0	0	0	0	0	0	0	0	0	0	0	0	0	0	0
GSTM4	0	0	0	0	0	0	0	0	0	0	0	0	0	0	0	0	0	0	0	0	0	0	0	0	0	0	0
GSTP1	0	0	0	0	0	0	0	0	0	0	0	0	0	0	0	0	0	0	0	0	0	0	0	0	0	0	0
GSTT2B	0	0	0	0	0	0	0	0	0	0	0	0	0	0	0	0	0	0	0	0	0	0	0	0	0	0	0
GTF2IRD1	0	0	0	0	0	0	0	0	0	0	0	0	0	0	0	0	0	0	0	0	0	0	0	0	0	0	0
GTPBP2	0	0	0	0	0	0	0	0	0	0	0	0	0	0	0	0	0	0	0	0	0	0	0	0	0	0	0
GUCA2A	0	0	0	0	0	0	0	0	0	0	0	0	0	0	0	0	0	0	0	0	0	0	0	0	0	0	0
GUCY2C	0	0	0	0	0	0	0	0	0	0	0	0	0	0	0	0	0	0	0	0	0	0	0	0	0	0	0
GUK1	0	0	0	0	0	0	0	0	0	0	0	0	0	0	0	0	0	0	0	0	0	0	0	0	0	0	0
GUSB	0	0	0	0	0	0	0	0	0	0	0	0	0	0	0	0	0	0	0	0	0	0	0	0	0	0	0
GYS1	0	0	0	0	0	0	0	0	0	0	0	0	0	0	0	0	0	0	0	0	0	0	0	0	0	0	0
GZMA	0	0	0	0	0	0	0	0	0	0	0	0	0	0	0	0	0	0	0	0	0	0	0	0	0	0	0
GZMB	0	0	0	0	0	0	0	0	0	0	0	0	0	0	0	0	0	0	0	0	0	0	0	0	0	0	0
GZMH	0	0	0	0	0	0	0	0	0	0	0	0	0	0	0	0	0	0	0	0	0	0	0	0	0	0	0
H2AP	0	0	0	0	0	0	0	0	0	0	0	0	0	0	0	0	0	0	0	0	0	0	0	0	0	0	0
HADH	0	0	0	0	0	0	0	0	0	0	0	0	0	0	0	0	0	0	0	0	0	0	0	0	0	0	0
HAGH	0	0	0	0	0	0	0	0	0	0	0	0	0	0	0	0	0	0	0	0	0	0	0	0	0	0	0
HAO1	0	0	0	0	0	0	0	0	0	0	0	0	0	0	0	0	0	0	0	0	0	0	0	0	0	0	0
HARS1	0	0	0	0	0	0	0	0	0	0	0	0	0	0	0	0	0	0	0	0	0	0	0	0	0	0	0
HAVCR2	0	0	0	0	0	0	0	0	0	0	0	0	0	0	0	0	0	0	0	0	0	0	0	0	0	0	0
HBEGF	0	0	0	0	0	0	0	0	0	0	0	0	0	0	0	0	0	0	0	0	0	0	0	0	0	0	0
HBQ1	0	0	0	0	0	0	0	0	0	0	0	0	0	0	0	0	0	0	0	0	0	0	0	0	0	0	0
HBZ	0	0	0	0	0	0	0	0	0	0	0	0	0	0	0	0	0	0	0	0	0	0	0	0	0	0	0
HCG22	0	0	0	0	0	0	0	0	0	0	0	0	0	0	0	0	0	0	0	0	0	0	0	0	0	0	0
HCLS1	0	0	0	0	0	0	0	0	0	0	0	0	0	0	0	0	0	0	0	0	0	0	0	0	0	0	0
HDAC8	0	0	0	0	0	0	0	0	0	0	0	0	0	0	0	0	0	0	0	0	0	0	0	0	0	0	0
HDAC9	0	0	0	0	0	0	0	0	0	0	0	0	0	0	0	0	0	0	0	0	0	0	0	0	0	0	0
HDDC2	0	0	0	0	0	0	0	0	0	0	0	0	0	0	0	0	0	0	0	0	0	0	0	0	0	0	0
HDGF	0	0	0	0	0	0	0	0	0	0	0	0	0	0	0	0	0	0	0	0	0	0	0	0	0	0	0
HDGFL2	0	0	0	0	0	0	0	0	0	0	0	0	0	0	0	0	0	0	0	0	0	0	0	0	0	0	0
HEBP1	0	0	0	0	0	0	0	0	0	0	0	0	0	0	0	0	0	0	0	0	0	0	0	0	0	0	0
HEG1	0	0	0	0	0	0	0	0	0	0	0	0	0	0	0	0	0	0	0	0	0	0	0	0	0	0	0
HEPACAM2	0	0	0	0	0	0	0	0	0	0	0	0	0	0	0	0	0	0	0	0	0	0	0	0	0	0	0
HEPH	0	0	0	0	0	0	0	0	0	0	0	0	0	0	0	0	0	0	0	0	0	0	0	0	0	0	0
HEXIM1	0	0	0	0	0	0	0	0	0	0	0	0	0	0	0	0	0	0	0	0	0	0	0	0	0	0	0
HGF	0	0	0	0	0	0	0	0	0	0	0	0	0	0	0	0	0	0	0	0	0	0	0	0	0	0	0
HGFAC	0	0	0	0	0	0	0	0	0	0	0	0	0	0	0	0	0	0	0	0	0	0	0	0	0	0	0
HGS	0	0	0	0	0	0	0	0	0	0	0	0	0	0	0	0	0	0	0	0	0	0	0	0	0	0	0
HHEX	0	0	0	0	0	0	0	0	0	0	0	0	0	0	0	0	0	0	0	0	0	0	0	0	0	0	0
HIF1A	0	0	0	0	0	0	0	0	0	0	0	0	0	0	0	0	0	0	0	0	0	0	0	0	0	0	0
HIP1	0	0	0	0	0	0	0	0	0	0	0	0	0	0	0	0	0	0	0	0	0	0	0	0	0	0	0
HIP1R	0	0	0	0	0	0	0	0	0	0	0	0	0	0	0	0	0	0	0	0	0	0	0	0	0	0	0
HJV	0	0	0	0	0	0	0	0	0	0	0	0	0	0	0	0	0	0	0	0	0	0	0	0	0	0	0
HK2	0	0	0	0	0	0	0	0	0	0	0	0	0	0	0	0	0	0	0	0	0	0	0	0	0	0	0
HLA-A	0	0	0	0	0	0	0	0	0	0	0	0	0	0	0	0	0	0	0	0	0	0	0	0	0	0	0
HLA-DRA	0	0	0	0	0	0	0	0	0	0	0	0	0	0	0	0	0	0	0	0	0	0	0	0	0	0	0
HLA-E	0	0	0	0	0	0	0	0	0	0	0	0	0	0	0	0	0	0	0	0	0	0	0	0	0	0	0
HMBS	0	0	0	0	0	-7.22e-05	0	0	0	0	0	0	0	0	0	0	0	0	0	0	0	0	0	0	0	0	0
HMCN2	0	0	0	0	0	0	0	0	0	0	0	0	0	0	0	0	0	0	0	0	0	0	0	0	0	0	0
HMGCL	0	0	0	0	0	0	0	0	0	0	0	0	0	0	0	0	0	0	0	0	0	0	0	0	0	0	0
HMGCS1	0	0	0	0	0	0	0	0	0	0	0	0	0	0	0	0	0	0	0	0	0	0	0	0	0	0	0
HMMR	0	0	0	0	0	0	0	0	0	0	0	0	0	0	0	0	0	0	0	0	0	0	0	0	0	0	0
HMOX1	0	0	0	0	0	0	0	0	0	0	0	0	0	0	0	0	0	0	0	0	0	0	0	0	0	0	0
HMOX2	0	0	0	0	0	0	0	0	0	0	0	0	0	0	0	0	0	0	0	0	0	0	0	0	0	0	0
HNF1A	0	0	0	0	0	0	0	0	0	0	0	0	0	0	0	0	0	0	0	0	0	0	0	0	0	0	0
HNMT	0	0	0	0	0	0	0	0	0	0	0	0	0	0	0	0	0	0	0	0	0	0	0	0	0	0	0
HNRNPK	0	0	0	0	0	0	0	0	0	0	0	0	0	0	0	0	0	0	0	0	0	0	0	0	0	0	0
HNRNPUL1	0	0	0	0	0	0	0	0	0	0	0	0	0	0	0	0	0	0	0	0	0	0	0	0	0	0	0
HPCAL1	0	0	0	0	0	0	0	0	0	0	0	0	0	0	0	0	0	0	0	0	0	0	0	0	0	0	0
HPGDS	0	0	0	-0.00154205	-0.00145263	0	0	0	0	0	0	0	0	0	0	0	0	0	0	0	0	0	0	0	0	0	0
HPSE	0	0	0	0	0	0	0	0	0	0	0	0	0	0	0	0	0	0	0	0	0	0	0	0	0	0	0
HRAS	0	0	0	0	0	0	0	0	0	0	0	0	0	0	0	0	0	0	0	0	0	0	0	0	0	0	0
HRC	0	0	0	0	0	0	0	0	0	0.00133475	0	0	0	0	0	0	0	0	0	0	0	0	0	0	0.00162028	0	0
HRG	0	0	0	0	0	0	0	0	0	0	0	0	0	0	0	0	0	0	0	0	0	0	0	0	0	0	0
HS1BP3	0	0	0	0	0	0	0	0	0	0	0	0	0	0	0	0	0	0	0	0	0	0	0	0	0	0	0
HS3ST3B1	0	0	0	-0.00108967	0	0	0	0	0	0	0	0	0	0	0	0	0	0	0	0	0	0	0	0	0	0	0
HS6ST1	0	0	0	0	0	0	0	0	0	0	0	0	0	0	0	0	0	0	0	0	0	0	0	0	0	0	0
HS6ST2	0	0	0	0	0	0	0	0	0	0	0	0	0	0	0	0	0	0	0	0	0	0	0	0	0	0	0
HSBP1	0	0	0	0	0	0	0	0	0	0	0	0	0	0	0	0	0	0	0	0	0	0	0	0	0	0	0
HSD11B1	0	0	0	0	0	0	-0.00595249	0	0	0	0	0	0	0	0	0	0	0	0	0	0	0	0	0	-0.00102853	0	0
HSD17B14	0	0	0	0	0	0	0	0	0	0	0	0	0	0	0	0	0	0	0	0	0	0	0	0	0	0	0
HSD17B3	0	0	0	0	0	0	0	0	0	0	0	0	0	0	0	0	0	0	0	0	0	0	0	0	0	0	0
HSDL2	0	0	0	0	0	0	0	0	0	0	0	0	0	0	0	0	0	0	0	0	0	0	0	0	0	0	0
HSP90B1	0	0	0	0	0	0	0	0	0	0	0	0	0	0	0	0	0	0	0	0	0	0	0	0	0	0	0
HSPA1A	0	0	0	0	0	0	0	0	0	0	0	0	0	0	0	0	0	0	0	0	0	0	0	0	0	0	0
HSPA2	0	0	0	0	0	0	0	0	0	0	0	0	0	0	0	0	0	0	0	0	0	0	0	0	0	0	0
HSPB1	0	0	0	0	0	0	0	0	0	0	0	0	0	0	0	0	0	0	0	0	0	0	0	0	0	0	0
HSPB6	0	0.00419013	0	0	0	0	0	0	0	0	0	0	0.000750066	0	0	0	0	0	0	0	0	0	0	0	0	0	0
HSPG2	0	0.0061237	0	0	0	0	0	0	0	0	0	0	0	0	0	0	0	0	0	0	0	0	0	0	0	0	0
HTR1A	0	0	0	0	0	0	0	0	0	0	0	0	0	0	0	0	0	0	0	0	0	0	0	0	0	0	0
HTR1B	0	0	0	0	0	0	0	0	0	0	0	0	0	0	0	0	0	0	0	0	0	0	0	0	0	0	0
HTRA2	0	0	0	0	0	0	0	0	0	0	0	0	0	0	0	0	0	0	0	0	0	0	0	0	0	0	0
HYAL1	0	0	0	0	0	0	0	0	0	0	0	0	0	0	0	0	0	0	0	0	0	0	0	0	4.17e-05	0	0
HYOU1	0	0	0	0	0	0	0	0	0	0	0	0	0	0	0	0	0	0	0	0	0	0	0	0	0	0	0
ICA1	0	0	0	0	0	0	0	0	0	0	0	0	0	0	0	0	0	0	0	0	0	0	0	0	0	0	0
ICAM1	0	0	0	0	0	0	0	0	0	0	0	0	0	0	0	0	0	0	0	0	0	0	0	0	0	0	0
ICAM2	0	0	0	0	0	0	0	0	0	0	0	0	0	0	0	0	0	0	0	0	0	0	0	0	0	0	0
ICAM3	0	0	0	0	0	0	0	0	0	0	0	0	0	0	0	0	0	0	0	0	0	0	0	0	0	0	0
ICAM4	0	0	0	0	0	0	0	0	0	0	0	0	0	0	0	0	0	0	0	0	0	0	0	0	0	0	0
ICAM5	0	0	0	0.00455862	0	0	0	0	0	0	0	0	0	0	0	0	0	0	0	0	0	0	0	0	0	0	0
ICOSLG	0	0	0	0	0	0	0	0	0	-0.000473873	0	0	0	0	0	0	0	0	0	0	0	0	0	0	-0.000953711	0	0
ID4	0	0	0	0	0	0	0	0	0	0	0	0	0	0	0	0	0	0	0	0	0	0	0	0	0	0	0
IDI2	0	0	0	0	0	0	0	0	0	0	0	0	0	0	0	0	0	0	0	0	0	0	0	0	0	0	0
IDO1	0	0	0	0	0	0	0	0	0	0	0	0	0	0	0	0	0	0	0	0	0	0	0	0	0	0	0
IDS	0	0	0	0	0	0	0	0	0	0	0	0	0	0	0	0	0	0	0	0	0	0	0	0	0	0	0
IDUA	0	0	0	0	0	0	0	0	0	0	0	0	0	0	0	0	0	0	0	0	0	0	0	0	0	0	0
IFI30	0	0.00154961	0	0	0	0	-0.00101737	0	0	0	0	0	0	0	0	0	0	0	0	0	0	0	0	0	0	0	0
IFIT1	0	0	0	0	0	0	0	0	0	0	0	0	0	0	0	0	0	0	0	0	0	0	0	0	0	0	0
IFIT3	0	0	0	0	0	0	0	0	0	0	0	0	0	0	0	0	0	0	0	0	0	0	0	0	0	0	0
IFNAR1	0	0	0	0	0	0	0	0	0	0	0	0	0	0	0	0	0	0	0	0	0	0	0	0	0	0	0
IFNG	0	0	0	0	0	0	0	0	0	0	0	0	0	0	0	0	0	0	0	0	0	0	0	0	0	0	0
IFNGR1	0	0	0	0	0	0	0	0	0	0	0	0	0	0	0	0	0	0	0	0	0	0	0	0	0	0	0
IFNGR2	0	0	0	0	0	0	0	0	0	0	0	0	0	0	0	0	0	0	0	0	0	0	0	0	0	0	0
IFNL1	0	0	0	0	0	0	0	0	0	0	0	0	0	0	0	0	0	0	0	0	0	0	0	0	0	0	0
IFNL2	0	0	0	0	0	0	0	0	0	0	0	0	0	0	0	0	0	0	0	0	0	0	0	0	0	0	0
IFNLR1	0	0	0	0	0	0	0	0	0	0	0	0	0	0	0	0	0	0	0	0	0	0	0	0	0	0	0
IFNW1	0	0	0	0	0	0	0	0	0	0	0	0	0	0	0	0	0	0	0	0	0	0	0	0	0	0	0
IFT20	0	0	0	0	0	0	0	0	0	0	0	0	0	0	0	0	0	0	0	0	0	0	0	0	0	0	0
IGBP1	0	0	0	0	0	0	0	0	0	0	0	0	0	0	0	0	0	0	0	0	0	0	0	0	0	0	0
IGDCC3	0	0	0	0	0	0	0	0	0	0	0	0	0	0	0	0	0	0	0	0	0	0	0	0	0	0	0
IGDCC4	0	-0.00083622	-0.00270076	0	0	0	0	0	0	0	0	0	0	0	0	0	0	0	0	0	0	0	0	0	0	0	0
IGF1R	0	0	0	0	0	0	0	0	0	0	0	0	0	0	0	0	0	0	0	0	0	0	0	0	0	0	0
IGF2BP3	0	0	0	0	0	0	0	0	0	0	0	0	0	0	0	0	0	0	0	0	0	0	0	0	0	0	0
IGF2R	0	0	0.000513042	0	0	0	0	0	0	0	0	0	0	0	0	0	0	0	0	0	0	0	0	0	0	0	0
IGFBP1	0	0	0	0	0	0	-0.00159686	0	0	0	0	0	0	0	0	0	0	0	0	0	0	0	0	0	0	0	0
IGFBP2	0	0	0	0	0	0	0	0	0	0	0	0	0	0	0	0	0	0	0	0	0	0	0	0	0	0	0
IGFBP3	0	0	0	-0.00068142	-0.000225596	0	0	0	0	0	0	0	0	0	0	0	0.000309364	0	0	0	0	0	0	0	-0.00200686	0	0
IGFBP6	0	0	0	0	0	0	0	0	0	0	0	0	0	0	0	0	0	0	0	0	0	0	0	0	0	0	0
IGFBP7	0	0.000371195	0	0.000316489	0	0	0	0	0	0.00420925	0	0	0	0.000979859	0	0	0	0	0	0	0	0	0	0	0.00229665	0	0
IGFBPL1	0	0	0	0	0	0	0	0	0	0	0	0	0	0	0	0	0	0	0	0	0	0	0	0	0	0	0
IGFL4	0	0	0	0	0	0	0	0	0	0	0	0	0	0	0	0	0	0	0	0	0	0	0	0	0	0	0
IGHMBP2	0	0	0	0	0	0	0	0	0	0	0	0	0	0	0	0	0	0	0	0	0	0	0	0	0	0	0
IGLC2	0	0	0	0	0	0	0	0	0	0	0	0	0	0	0	0	0	0	0	0	0	0	0	0	0	0	0
IGLON5	0	0	0	0	0	0	0	0	0	0	0	0	0	0	0	0	0	0	0	0	0	0	0	0	0	0	0
IGSF21	0	0	0	0	0	0	0	0	0	0	0	0	0	0	0	0	0	0	0	0	0	0	0	0	0	0	0
IGSF3	0	0	0	0	0	0	0.001861	0	0	0	0	0	0	0	0	0	0	0	0	0	0	0	0	0	0	0	0
IGSF8	0	0	0	0	0	0	0	0	0	0	0	0	0	0	0	0	0	0	0	0	0	0	0	0	0	0	0
IGSF9	0	0	0	0	0	0	0	0	0	0	0	0	0	0	0	0	0	0	0	0	0	0	0	0	0	0	0
IKBKG	0	0	0	0	0	0	0	0	0	0	0	0	0	0	0	0	0	0	0	0	0	0	0	0	0	0	0
IKZF2	0	0	0	0	0	0	0	0	0	0	0	0	0	0	0	0	0	0	0	0	0	0	0	0	0	0	0
IL10	0	0	0	0	0	0.000300988	0	0	0	0	0	0	0	0	0	0	0	0	0	0	0	0	0	0	0	0	0
IL10RA	0	0	0	0	0	0	0	0	0	0	0	0	0	0	0	0	0	0	0	0	0	0	0	0	0	0	0
IL10RB	0	0	0	0	0	0	0	0	0	0	0	0	0	0	0	0	0	0	0	0	0	0	0	0	0	0	0
IL11	0	0	0	0	0	0	0	0	0	0	0	0	0	0	0	0	0	0	0	0	0	0	0	0	0	0	0
IL12A_IL12B	0	0	0	0	0	0	0	0	0	0	0	0	0	0	0	0	0	0	0	0	0	0	0	0	0	0	0
IL12B	0	0	0	0	0	0	0	0	0	0	0	0	0	0	0	0	0	0	0	0	0	0	0	0	0	0	0
IL12RB1	0	0	0	0	0	0	0	0	0	0	0	0	0	0	0	0	0	0	0	0	0	0	0	0	0	0	0
IL12RB2	0	0	0	0	0	0	0	0	0	0	0	0	0	0	0	0	0	0	0	0	0	0	0	0	0	0	0
IL13	0	0	0	0	0	0	0	0	0	0	0	0	0	0	0	0	0	0	0	0	0	0	0	0	0	0	0
IL13RA1	0	0	0	0	0	0	0	0	0	0	0	0	0	0	0	0	0	0	0	0	0	0	0	0	0	0	0
IL13RA2	0	0	0	0	0	0	0	0	0	0	0	0	0	0	0	0	0	0	0	0	0	0	0	0	0	0	0
IL15	0	0	0	0	0	0.000524191	0	0	0	0	0	0	0	0	0	0	0	0	0	0.000397244	0	2.9e-05	0	0	0	0	0
IL15RA	0	0	0	0	0	0	0	0	0	0	0	0	0	0	0	0	0	0	0	0	0	0	0	0	0	0	0
IL16	0	0	0	0	0	0	0	0	0	0	0	0	0	0	0	0	0	0	0	0	0	0	0	0	0	0	0
IL17A	0	0	0	0	0	0	0	0	0	0	0	0	0	0	0	0	0	0	0	0	0	0	0	0	0	0	0
IL17C	0	0	0	0	0	0	0	0	0	0	0	0	0	0	0	0	0	0	0	0	0	0	0	0	0	0	0
IL17D	0	0	0	0	0	0	0	0	0	0	0	0	0	0	0	0	0	0	0	0	0	0	0	0	0	0	0
IL17F	0	0	0	0	0	0	0	0	0	0	0	0	0	0	0	0	0	0	0	0	0	0	0	0	0	0	0
IL17RA	0	0	0	0	0	0	0	0	0	0	0	0	0	0	0	0	0	0	0	0	0	0	0	0	0	0	0
IL17RB	0	0	0	0	0	0	0	0	0	0	0	0	0	0	0	0	0	0	0	0	0	0	0	0	0	0	0
IL18	0	0	0	0	0	0	0	0	0	0	0	0	0	0	0	0	0	0	0	0	0	0	0	0	0	0	0
IL18BP	0	0	0	0	0	0	0	0	0	0	0	0	0	0	0	0	0	0	0	0	0	0	0	0	0	0	0
IL18R1	0	0	0	0	0	0.000899356	0.00136718	0	0	0	0	0	0	0	0	0	0	0	0	0	0	0	0	0	0	0	0
IL18RAP	0	0	0	0	0	0	0	0	0	0	0	0	0	0	0	0	0	0	0	0	0	0	0	0	0	0	0
IL19	0	0	0	0	0	0	0	0	0	0	0	0	0	0	0	0	0	0	0	0	0	0	0.00341935	0	0	0	0
IL1A	0	0	0	0	0	0	0	0	0	0	0	0	0	0	0	0	0	0	0	0	0	0	0	0	0	0	0
IL1B	0	0	0	0	0	0	0	0	0	0	0	0	0	0	0	0	0	0	0	0	0	0	0	0	0	0	0
IL1R1	0	0	0	0	0	0	0.00114529	0	0	0	0	0	0	0	0	0	0	0	0	0	0	0	0	0	0	0	0
IL1R2	0	0	0	0	0	0	0.00142342	0	0	0	0	0	0	0	0	0	0	0	0	0	0	0	0	0	0	0	0
IL1RAP	0	0	0	0	0	0	0.00122261	0	0	0	0	0	0	0	0	0	0	0	0	0	0	0	0	0	0	0	0
IL1RL1	0	0	0	0	0	0	0	0	0	0	0	0	0	0	0	0	0	0	0	0	0	0	0	0	0	0	0
IL1RL2	0	-0.00143401	0	0	0	0	0	0	0	0	0	0	0	0	0	0	0	0	0	0	0	0	0	0	0	0	0
IL1RN	0	0	0	0	0	0	0.00549173	0	0	0	0	0	0	0	0	0	0	0	0	0	0	0	0	0	0	0	0
IL2	0	0	0	0	0	0	0	0	0	0	0	0	0	0	0	0	0	0	0	0	0	0	0	0	0	0	0
IL20	0	0	0	0	0	0	0	0	0	0	0	0	0	0	0	0	0	0	0	0	0	0	0	0	0	0	0
IL20RA	0	0	0	0	0	0	0	0	0	0	0	0	0	0	0	0	0	0	0	0	0	0	0	0	0	0	0
IL20RB	0	0	0	0	0	0	0	0	0	0	0	0	0	0	0	0	0	0	0	0	0	0	0	0	0	0	0
IL21R	0	0	0	0	0	0	0	0	0	0	0	0	0	0	0	0	0	0	0	0	0	0	0	0	0	0	0
IL22	0	0.000439213	0	0.00161041	0	0	0	0	0	0	0	0	0	0	0	0	0	0	0	0	0	0	0	0	0	0	0
IL22RA1	0	0	0	0	0	0	0	0	0	0	0	0	0	0	0	0	0	0	0	0	0	0	0	0	0	0	0
IL24	0	0	0	0	0	0	0	0	0	0	0	0	0	0	0	0	0	0	0	0	0	0	0	0	0	0	0
IL25	0	0	0	0	0	0	0	0	0	0	0	0	0	0	0	0	0	0	0	0	0	0	0	0	0	0	0
IL2RA	0	0	0	0	0	0	0	0	0	0	0	0	0	0	0	0	0	0	0	0	0	0	0	0	0	0	0
IL2RB	0	0	0	0	0	0	0	0	0	0	0	0	0	0	0	0	0	0	0	0	0	0	0	0	0	0	0
IL2RG	0	0	0	0	0	0	0	0	0	0	0	0	0	0	0	0	0	0	0	0	0	0	0	0	0	0	0
IL3	0	0	0	0	0	0	0	0	0	0	0	0	0	0	0	0	0	0	0	0	0	0	0	0	0	0	0
IL31	0	0	0	0	0	0	0	0	0	0	0	0	0	0	0	0	0	0	0	0	0	0	0	0	0	0	0
IL31RA	0	0	0	0	0	0	0	0	0	0	0	0	0	0	0	0	0	0	0	0	0	0	0	0	0	0	0
IL32	0	0	0	0	0	0	0	0	0	0	0	0	0	0	0	0	0	0	0	0	0	0	0	0	-0.00316169	0	0
IL33	0	0	0	0	0	0	0	0	0	0	0	0	0	0	0	0	0	0	0	0	0	0	0	0	0	0	0
IL34	0	0	0	0	0	0	0	0	0	0	0	0	0	0	0	0	0	0	0	0	0	0	0	0	0	0	0
IL36A	0	0	0	0	0	0	0	0	0	0	0	0	0	0	0	0	0	0	0	0	0	0	0	0	0	0	0
IL36G	0	0	0	0	0	0	0	0	0	0	0	0	0	0	0	0	0	0	0	0	0	0	0	0	0	0	0
IL3RA	0	0	0	0	0	0	0	0	0	0	0	0	0	0	0	0	0	0	0	0	0	0	0	0	0	0	0
IL4	0	0	0	0	0	0	0	0	0	0	0	0	0	0	0	0	0	0	0	0	0	0	0	0	0	0	0
IL4R	0	0	0	0	0	0	0	0	0	0	0	0	0	0	0	0	0	0	0	0	0	0	0	0	0	0	0
IL5	0	0	0	0	0	0	0	0	0	0	0	0	0	0	0	0	0	0	0	0	0	0	0	0	0	0	0
IL5RA	0	0	4.99e-05	0	0	0	0	0	0	0	0	0	0	0	0	0	0	0	0	0	0	0	0	0	0	0	0
IL6	0	0	0	0.000713207	0	0	0	0	0	0	0	0	0.000293439	0	0	0	0	0	0	0.000295364	0	0	0	0	0	0	0
IL6R	0	0	0	0	0	0	0	0	0	0	0	0	0	0	0	0	0	0	0	0	0	0	0	0	0	0	0
IL6ST	0	0	0	0	0	0	0	0	0	0	0	0	0	0	0	0	0	0	0	0	0	0	0	0	0	0	0
IL7	0	0	0	0	0	0	0	0	0	0	0	0	0	0	0	0	0	0	0	0	0	0	0	0	0	0	0
IL7R	0	0	0	-0.00236335	0	0	0	0	0	0	0	0	0	0	0	0	0	0	0	0	0	0	0	0	-0.00187114	0	0
IL9	0	0	0	0	0	0	0	0	0	0	0	0	0	0	0	0	0	0	0	0	0	0	0	0	0	0	0
ILKAP	0	0	0	0	0	0	0	0	0	0	0	0	0	0	0	0	0	0	0	0	0	0	0	0	0	0	0
IMMT	0	0	0	0	0	0	0	0	0	0	0	0	0	0	0	0	0	0	0	0	0	0	0	0	0	0	0
IMPA1	0	0	0	0	0	0	0	0	0	0	0	0	0	0	0	0	0	0	0	0	0	0	0	0	0	0	0
IMPACT	0	0	0	0	0	0	0	0	0	0	0	0	0	0	0	0	0	0	0	0	0	0	0	0	0	0	0
IMPG1	0	0	0	0	0	0	0	0	0	0	0	0	0	0	0	0	0	0	0	0	0	0	0	0	0	0	0
ING1	0	0	0	0	0	0	0	0	0	0	0	0	0	0	0	0	0	0	0	0	0	0	0	0	0	0	0
INHBB	0	0	0	0	0	0	0	0	0	1.02e-05	0	0	0	0	0	0	0	0	0	0	0	0	0	0	0	0	0
INHBC	0	0	0	0	0	0	0	0	0	0	0	0	0	0	0	0	0	0	0	0	0	0	0	0	0	0	0
INPP1	0	0	0	0	0	0	0	0	0	0	0	0	0	0	0	0	0	0	0	0	0	0	0	0	0	0	0
INPP5D	0	0	0	0	0	0	0	0	0	0	0	0	0	0	0	0	0	0	0	0	0	0	0	0	0	0	0
INPP5J	0	0	0	0	0	0	0	0	0	0	0	0	0	0	0	0	0	0	0	0	0	0	0	0	0	0	0
INPPL1	0	0	0	0	0	0	0	0	0	0	0	0	0	0	0	0	0	0	0	0	0	0	0	0	0	0	0
INSL3	0	0	0	0	0	0	-0.0026512	0	0	0	0	0	0	0	0	0	-0.00602178	0	0	0	0	0	0	-0.00162594	0	0	0
INSL4	0	0	0	0	0	0	0	0	0	0	0	0	0	0	0	0	0	0	0	0	0	0	0	0	0	0	0
INSL5	0	0	0	0	0	0	0	0	0	0	0	0	0	0	0	0	0	0	0	0	0	0	0	0	0	0	0
INSR	0	0	0	0	0	0	0	0	0	0	0	0	0	0	0	0	0	0	0	0	0	0	0	0	0	0	0
IPCEF1	0	0	0	0	0	0	0	0	0	0	0	0	0	0	0	0	0	0	0	0	0	0	0	0	0	0	0
IQGAP2	0	0	0	0	0	0	0	0	0	0	0	0	0	0	0	0	0	0	0	0	0	0	0	0	0	0	0
IRAG2	0	0	0	0	0	0	0	0	0	0	0	0	0	0	0	0	0	0	0	0	0	0	0	0	0	0	0
IRAK1	0	0	0	0	0	0	0	0	0	0	0	0	0	0	0	0	0	0	0	0	0	0	0	0	0	0	0
IRAK4	0	0	0	0	0	0	0	0	0	0	0	0	0	0	0	0	0	0	0	0	0	0	0	0	0	0	0
ISLR2	0	0	0	0	0	0	0	0	0	0	0	0	0	0	0	0	0	0	0	0	0	0	0	0	0	0	0
ISM1	0	0	0	0	0	0	0	0	0	0	0	0	0	0	0	0	0	0	0	0	0	0	0	0	0	0	0
ISM2	0	0	0	0	0	0	0	0	0	0	0	0	0	0	0	0	0	0	0	0	0	0	0	0	0	0	0
IST1	0	0	0	0	0	0	0	0	0	0	0	0	0	0	0	0	0	0	0	0	0	0	0	0	0	0	0
ITGA11	0	0	0	0	0	0	0	0	0	0	0	0	0	0	0	0	0	0	0	0	0	0	0	0	-0.000200492	0	0
ITGA2	0	0	0	0	0	0	0	0	0	0	0	0	0	0	0	0	0	0	0	0	0	0	0	0	0	0	0
ITGA5	0	0	0	0	0	0	0	0	0	0	0	0	0	0	0	0	0	0	0	0	0	0	0	0	0	0	0
ITGA6	0	0	0	0	0	0	0	0	0	0	0	0	0	0	0	0	0	0	0	0	0	0	0	0	0	0	0
ITGAL	0	0	0	0	0	0	0	0	0	0	0	0	0	0	0	0	0	0	0	0	0	0	0	0	0	0	0
ITGAM	0	0	0	-0.000711495	0	-0.00247551	0.00434095	0	0	0	0	0	0	0	0	0	0	0	0	0	0	0	0	0	0	0	0
ITGAV	0	0	0	0	0	0	-0.00190373	0	0	0	0	0	0	0	0	0	0	0	0	0	0	0	0	0	0	0	0
ITGAX	0	0	0	0	0	0	0	0	0	0	0	0	0	0	0	0	0	0	0	0	0	0	0	0	0	0	0
ITGB1	0	0	0	0	0	0	0	0	0	0	0	0	0	0	0	0	0	0	0	0	0	0	0	0	0	0	0
ITGB1BP1	0	0	0	0	0	0	0	0	0	0	0	0	0	0	0	0	0	0	0	0	0	0	0	0	0	0	0
ITGB1BP2	0	0	0	0	0	0	0	0	0	0	0	0	0	0	0	0	0	0	0	0	0	0	0	0	0	0	0
ITGB2	0	0	0	0	0	0	0	0	0	0	0	0	0	0	0	0	0	0	0	0	0	0	0	0	0	0	0
ITGB5	0	0	0	0	0	0	0	0	0	0	0	0	0	0	0	0	0	0	0	0	0	0	0	0	0	0	0
ITGB6	0	0	0	0	0	0	0	0	0	0	0	0	0	0	0	0	0	0	0	0	0	0	0	0	0	0	0
ITGB7	0	0	0	0	0	0	0	0	0	0	0	0	0	0	0	0	0	0	0	0	0	0	0	0	0	0	0
ITGBL1	0	0	0	0	0	0	0	0	0	0	0	0	0	0	0	0	0	0	0	0	0	0	0	0	0	0	0
ITIH1	0	0	0	0	0	0	0	0	0	0	0	0	0	0	0	0	0	0	0	0	0	0	0	0	0	0	0
ITIH3	0	0	0	0	0	0	0.000496515	0	0	0	0	0	0	0	0	0	0	0	0	0	0	0	0	0	0	0	0
ITIH4	0	0	0	0.000873177	0	0	0	0	0	0	0	0	0	0	0	0	0	0	0	0	0	0	0	0	0	0	0
ITIH5	0	0	0	0	0	0	0	0	0	0	0	0	0	0	0	0	0	0	0	0	0	0	0	0	0	0	0
ITM2A	0	0	0	0	0	0	0	0	0	0	0	0	0	0	0	0	0	0	0	0	0	0	0	0	0	0	0
ITPA	0	-9.96e-05	0	0	0	0	0	0	0	0	0	0	0	0	0	0	0	0	0	0	0	0	0	0	0	0	0
ITPR1	0	0	0	0	0	0	0	0	0	0	0	0	0	0	0	0	0	0	0	0	0	0	0	0	0	0	0
ITPRIP	0	0	0	0	0	0	0	0	0	0	0	0	0	0	0	0	0	0	0	0	0	0	0	0	0	0	0
IVD	0	0	0	0	0	0	0	0	0	0	0	0	0	0	0	0	0	0	0	0	0	0	0	0	0	0	0
IZUMO1	0	0	0	0	0	0	0	0	0	0	0	0	0	0	0	0	0	0	0	0	0	0	0	0	0	0	0
JAM2	0	0	0	0	0	0	0	0	0	0	0	0	0	0	0	0	0	0	0	0	0	0	0	0	0	0	0
JAM3	0	0	0	0	0	0	0	0	0	0	0	0	0	0	0	0	0	0	0	0	0	0	0	0	0	0	0
JCHAIN	0	0	0	0	0	0	0	0	0	0	0	0	0	0	0	0	0	0	0	0	0	0	0	0	0	0	0
JMJD1C	0	0	0	0	0	0	0	0	0	0	0	0	0	0	0	0	0	0	0	0	0	0	0	0	0	0	0
JPT2	0	0	0	0	0	0	0	0	0	0	0	0	0	0	0	0	0	0	0	0	0	0	0	0	0	0	0
JUN	0	0	0	0	0	0	0	0	0	0	0	0	0	0	0	0	0	0	0	0	0	0	0	0	0	0	0
KAZALD1	0	0	0	0	0	0	0	0	0	0	0	0	0	0	0	0	0	0	0	0	0	0	0	0	0	0	0
KAZN	0	0	0	0	0	0	0	0	0	0	0	0	0	0	0	0	0	0	0	0	0	0	0	0	0	0	0
KCNC4	0	0	0	0	0	0	0	0	0	0	0	0	0	0	0	0	0	0	0	0	0	0	0	0	0	0	0
KCNH2	0	0	0	0	0	0	0	0	0	0	0	0	0	0	0	0	0	0	0	0	0	0	0	0	0	0	0
KCNIP4	0	0	0	0	0	0	0	0	0	0	0	0	0	0	0	0	0	0	0	0	0	0	0	0	0	0	0
KCTD5	0	0	0	0	0	0	0	0	0	0	0	0	0	0	0	0	0	0	0	0	0	0	0	0	0	0	0
KDM3A	0	0	0	0	0	0	0	0	0	0	0	0	0	0	0	0	0	0	0	0	0	0	0	0	0	0	0
KDR	0	0	0	0	0	0	0	0	0	0	0	0	0	0	0	0	0	0	0	0	0	0	0	0	0	0	0
KEL	0	0	0	0	0	0	0	0	0	0	0	0	0	0	0	0	0	0	0	0	0	0	0	0	0	0	0
KHDC3L	0	0	0	0	0	0	0	0	0	0	0	0	0	0	0	0	0	0	0	0	0	0	0	0	0	0	0
KHK	0	0	0	0	0	0	0	0	0	0	0	0	0	0	0	0	0	0	0	0	0	0	0	0	0	0	0
KIAA0319	0	0	0	0	0	0	-0.00143625	0	0	0	0	0	0	0	0	0	0	0	0	0	0	0	0	0	0	0	0
KIAA1549	0	0	0	0	0	0	0	0	0	0	0	0	0	0	0	0	0	0	0	0	0	0	0	0	0	0	0
KIAA1549L	0	0	0	0	0	0	0	0	0	0	0	0	0	0	0	0	0	0	0	0	0	0	0	0	0	0	0
KIAA2013	0	0	0	0	0	0	0	0	0	0	0	0	0	0	0	0	0	0	0	0	0	0	0	0	0	0	0
KIF1C	0	0	0	0	0	0	0	0	0	0	0	0	0	0	0	0	0	0	0	0	0	0	0	0	0	0	0
KIF20B	0	0	0	0	0	0	0	0	0	0	0	0	0	0	0	0	0	0	0	0	0	0	0	0	0	0	0
KIF22	0	0	0	0	0	0	0	0	0	0	0	0	0	0	0	0	0	0	0	0	0	0	0	0	0	0	0
KIFBP	0	0	0	0	0	0	0	0	0	0	0	0	0	0	0	0	0	0	0	0	0	0	0	0	0	0	0
KIR2DL2	0	0	0	0	0	0	0	0	0	0	0	0	0	0	0	0	0	0	0	0	0	0	0	0	0	0	0
KIR2DL3	0	0	0	0	0	0	0	0	0	0	0	0	0	0	0	0	0	0	0	0	0	0	0	0	0	0	0
KIR2DS4	0	0	0	0	0	0	0	0	0	0	0	0	0	0	0	0	0	0	0	0	0	0	0	0	0	0	0
KIR3DL1	0	0	0	0	0	0	0	0	0	0	0	0	0	0	0	0	0	0	0	0	0	0	0	0	0	0	0
KIR3DL2	0	0	0	0	0	0	0	0	0	0	0	0	0	0	0	0	0	0	0	0	0	0	0	0	0	0	0
KIRREL1	0	0	0	0	0	0	0	0	0	0	0	0	0	0	0	0	0	0	0	0	0	0	0	0	0	0	0
KIRREL2	0	0	0	0	0	0	-0.00137671	0	0	0	0	0	0	0	0	0	0	0	0	0	0	0	0	0	0	0	0
KIT	0	0	0	0	0	0	0	0	0	0	0	0	0	0	0	0	0	0	0	0	0	0	0	0	0	0	0
KITLG	0	0	0	0	0	0	0	0	0	0	0	0	0	0	0	0	0	0	0	0	0	0	0	0	0	0	0
KLB	0	0	0	0	0	0	0	0	0	0	0	0	0	0	0	0	0	0	0	0	0	0	0	0	0	0	0
KLF4	0	0	0	0	0	0	0	0	0	0	0	0	0	0	0	0	0	0	0	0	0	0	0	0	0	0	0
KLHL41	0	0	0	0	0	0	0	0	0	0	0	0	0	0	0	0	0	0	0	0	0	0	0	0	0	0	0
KLK1	0	0	0	0	0	0	0	0	0	0	0	0	0	0	0	0	0	0	0	0	0	0	0	0	0	0	0
KLK10	0	0	0	0	0	0	0	0	0	0	0	0	0	0	0	0	0	0	0	0	0	0	0	0	0	0	0
KLK11	0	0	0	0	0	0	0	0	0	0	0	0	0	0	0	0	0	0	0	0	0	0	0	0	0	0	0
KLK12	0	0	0	0	0	0	0	0	0	0	0	0	0	0	0	0	0	0	0	0	0	0	0	0	0	0	0
KLK13	0	0	0	0	0	0.00169219	0	0	0	0	0	0	0	0	0	0	0	0	0	0	0	0	0	0	0	0	0
KLK14	0	-0.00202222	0	0	0	0	-0.00118941	0	0	0	0	0	0	0	0	0	0	0	0	0	0	0	0	0	0	0	0
KLK15	0	0	0	0	0	0	0	0	0	0	0	0	0	0	0	0	0	0	0	0	0	0	0	0	-0.000826809	0	0
KLK3	0	0.00599547	0	0	0	-0.000342289	0	0	0	0	0	0	0	0	0.000534836	0	-0.00199354	0	0.00828004	0	0	0	0	-0.000105916	0	0	0
KLK4	0	0.00163541	0	0	0	0	0	0	0	0.00124625	0	0	0	0	0	0	7.96e-05	0	0	0	0	0	0	0	0.00248092	0	0
KLK6	0	0	0	0	0	0	0	0	0	0	0	0	0	0	0	0	0	0	0	0	0	0	0	0	0	0	0
KLK7	0	0	-0.000715918	0	0	0	0	0	0	0	0	0	0	0	0	0	0	0	0	0	0	0	0	0	0	0	0
KLK8	0	0	0	0	0	0	0	0	0	0	0	0	0	0	0	0	0	0	0	0	0	0	0	0	0	0	0
KLKB1	0	0	0	0	0	0	0	0	0	0	0	0	0	0	0	0	0	0	0	0	0	0	0	0	0	0	0
KLRB1	0	0	0	0	0	0	0	0	0	0	0	0	0	0	0	0	0	0	0	0	0	0	0	0	0	0	0
KLRC1	0	0	0	0	0	0	0	0	0	0	0	0	0	0	0	0	0	0	0	0	0	0	0	0	0	0	0
KLRD1	0	0	0	0	0	0	0	0	0	0	0	0	0	0	0	0	0	0	0	0	0	0	0	0	0	0	0
KLRF1	0	0	0	0	0	0	0	0	0	0	0	0	0	0	0	0	0	0	0	0	0	0	0	0	0	0	0
KLRK1	0	0	0	0	0	0	0	0	0	0	0	0	0	0	0	0	0	0	0	0	0	0	0	0	0	0	0
KRT14	0	0	0	0	0	0	0	0	0	0	0	0	0	0	0	0	0	0	0	0	0	0	0	0	0	0	0
KRT17	0	0	0	0	0	0	0	0	0	0	0	0	0	0	0	0	0	0	0	0	0	0	0	0	0	0	0
KRT18	0	0	0	0	0	0	0	0	0	0	0	0	0	0	0	0	0	0	0	0	0	0	0	0	0	0	0
KRT19	0	0	0	0	0	0	0	0	0	0	0	0	0	0	0	0	0	0	0	0	0	0	0	0	0	0	0
KRT5	0	0	0	0	0	0	-0.00213618	0	0	0	0	0	0	0	0	0	0	0	0	0	0	0	0	0	0	0	0
KRT6C	0	0	0	0	0	0	0	0	0	0	0	0	0	0	0	0	0	0	0	0	0	0	0	0	0	0	0
KRT8	0	0	0	0	0	0	0.00851111	0	0	0	0	0	0	0	0	0	0	0	0	0	0	0	0	0	0	0	0
KYAT1	0	0	0	0	0	0	0	0	0	0	0	0	0	0	0	0	0	0	0	0	0	0	0	0	0	0	0
KYNU	0	0	0	0	0	0	0	0	0	0	0	0	0	0	0	0	0	0	0	0	0	0	0	0	0	0	0
L1CAM	0	0	0	0	0	0	0	0	0	0	0	0	0	0	0	0	0	0	0	0	0	0	0	0	0	0	0
L3HYPDH	0	0	0	0	0	0	0	0	0	0	0	0	0	0	0	0	0	0	0	0	0	0	0	0	0	0	0
LACRT	0	0	0	0	0	0	0	0	0	0	0	0	0	0	0	0	0	0	0	0	0	0	0	0	0	0	0
LACTB2	0	0	0	0	0	0	0	0	0	0	0	0	0	0	0	0	0	0	0	0	0	0	0	0	0	0	0
LAG3	0	0	0	0	0	0	0	0	0	0	0	0	0	0	0	0	0	0	0	0	0	0	0	0	0	0	0
LAIR1	0	0	0	0	0	0	0	0	0	0	0	0	0	0	0	0	0	0	0	0	0	0	0	0	0	0	0
LAIR2	0	0	0	0	0	0	0	0	0	0	0	0	0	0	0	0	0	0	0	0	0	0	0	0	0	0	0
LAMA1	0	0	0	0	0	0	0	0	0	0	0	0	0	0	0	0	0	0	0	0	0	0	0	0	0	0	0
LAMA4	0	0	0	0	0	0	0	0	0	0	0	0	0	0	0	0	0	0	0	0	0	0	0	0	0	0	0
LAMB1	0	0	0	0	0	0	0.00133387	0	0	0	0	0	0	0	0	0	0	0	0	0	0	0	0	0	0	0	0
LAMP1	0	0	0	0	0	0	0	0	0	0	0	0	0	0	0	0	0	0	0	0	0	0	0	0	0	0	0
LAMP2	0	0	0	0	0	0	0	0	0	0	0	0	0	0	0	0	0	0	0	0	0	0	0	0	0	0	0
LAMP3	0	0	0	0	0	0	-0.00263822	0	0	0	0	0	0	0	0	0	0	0	0	0	0	0	0	0	0	0	0
LAMTOR5	0	0	0	0	0	0	0	0	0	0	0	0	0	0	0	0	0	0	0	0	0	0	0	0	0	0	0
LAP3	0	0	0	0	0	0	0	0	0	0	0	0	0	0	0	0	0	0	0	0	0	0	0	0	0	0	0
LARP1	0	0	0	0	0	0	0	0	0	0	0	0	0	0	0	0	0	0	0	0	0	0	0	0	0	0	0
LAT	0	0	0	0	0	0	0	0	0	0	0	0	0	0	0	0	0	0	0	0	0	0	0	0	0	0	0
LAT2	0	0	0	0	0	0	0	0	0	0	0	0	0	0	0	0	0	0	0	0	0	0	0	0	0	0	0
LATS1	0	0	0	0	0	0	0	0	0	0	0	0	0	0	0	0	0	0	0	0	0	0	0	0	0	0	0
LAYN	0	0	0	0	0	0	0	0	0	0	0	0	0	0	0	0	0	0	0	0	0	0	0	0	0	0	0
LBP	0	0	0	0	0	0	0	0	0	0	0	0	0	0	0	0	0	0	0	0	0	0	0	0	0	0	0
LBR	0	0	0	0	0	0	0	0	0	0	0	0	0	0	0	0	0	0	0	0	0	0	0	0	0	0	0
LCAT	0	0	0	0	0	0	0	0	0	0	0	0	0	0	0	0	0	0	0	0	0	0	0	0	0	0	0
LCN15	0	0	0	0	0	0	0	0	0	0	0	0	0	0	0	0	0	0	0	0	0	0	0	0	0	0	0
LCN2	0	0	0	0	0	0	0	0	0	0	0	0	0	0	0	0	0	0	0	0	0	0	0	0	0	0	0
LCP1	0	0	0	0	0	0	0	0	0	0	0	0	0	0	0	0	0	0	0	0	0	0	0	0	0	0	0
LDLR	0	0	0	0	0	0	0	0	0	0	0	0	0	0	0	0	0	0	0	0	0	0	0	0	0	0	0
LDLRAP1	0	0	0	0	0	0	0	0	0	0	0	0	0	0	0	0	0	0	0	0	0	0	0	0	0	0	0
LECT2	0	0.00246961	0	0	0	0	0	0	0	0	0	0	0	0	0	0	0	0	0	0	0	0	0	0	0	0	0
LEFTY2	0	0	0	-0.000532822	0	0	0	0	0	0	0	0	0	0	0	0	0	0	0	0	0	0	0	0	-3.58e-05	0	0
LEG1	0	0	0	0	0	-6.57e-05	0	0	0	0	0	0	0	0	0	0	0	0	0	0	0	0	0	0	0	0	0
LELP1	0	0	0	0	0	0	0	0	0	0	0	0	0	0	0	0	0	0	0	0	0	0	0	0	0	0	0
LEO1	0	0	0	0	0	0	0	0	0	0	0	0	0	0	0	0	0	0	0	0	0	0	0	0	0	0	0
LEP	0	0	0.00836724	0	0	0.00395107	0	0	0	0	0	0	0	0	0	0	0.00111424	0	0	0	0	0	0	0	0	0	0
LEPR	0	0	0	0	0	0	0	0	0	0	0	0	0	0	0	0	0	0	0	0	0	0	0	0	0	0	0
LETM1	0	0	0	0	0	0	0	0	0	0	0	0	0	0	0	0	0	0	0	0	0	0	0	0	0	0	0
LGALS1	0	0	0	0	0	0	0	0	0	0	0	0	0	0	0	0	0	0	0	0	0	0	0	0	0	0	0
LGALS3	0	0	0	0	0	0.00139297	0	0	0	0	0	0	0	0	0	0	0	0	0	0	0	0	0	0	0	0	0
LGALS3BP	0	0	0	0	0	0	0	0	0	0	0	0	0	0	0	0	0	0	0	0	0	0	0	0	0	0	0
LGALS4	0	0	0	0	0	0.000456398	0.0117614	0	0	0	0	0	0	0	0	0	0	0	0	0	0	0	0	0	0.00379974	0	0
LGALS7_LGALS7B	0	0	0	0	0	0	0	0	0	0	0	0	0	0	0	0	0	0	0	0	0	0	0	0	0	0	0
LGALS8	0	0	0	0	0	0	0	0	0	0	0	0	0	0	0	0	0	0	0	0	0	0	0	0	0	0	0
LGALS9	0	0	0	0	0	0	0	0	0	0	0	0	0	0	0	0	0	0	0	0	0	0.00117879	0	0	0	0	0
LGMN	0	0	0	0	0	0	0	0	0	0	0	0	0	0	0	0	0	0	0	0	0	0	0	0	0	0	0
LHB	0	0	0	0	0	0	0	0	0	0	0	0	0	0	0	0	0	0	0	0	0	0	0	0	0	0	0
LHPP	0	0	0	0	0	0	0	0	0	0	0	0	0	0	0	0	0	0	0	0	0	0	0	0	0	0	0
LIF	0	0	0	0	0	0	0	0	0	0	0	0	0	0	0	0	0	0	0	0	0	0	0	0	0	0	0
LIFR	0	0	0	0	0	0	0.00205185	0	0	0	0	0	0	0	0	0	0	0	0	0	0	0	0	0	0	0	0
LILRA2	0	0	0	0	0	0	0	0	0	0	0	0	0	0	0	0	0	0	0	0	0	0	0	0	0	0	0
LILRA3	0	0	0	0	0	0	0	0	0	0	0	0	0	0	0	0	0	0	0	0	0	0	0	0	0	0	0
LILRA4	0	0	0	0	0	0	0	0	0	0	0	0	0	0	0	0	0	0	0	0	0	0	0	0	0	0	0
LILRA5	0	0	0	0	0	0	0	0	0	0	0	0	0	0	0	0	0	0	0	0	0	0	0	0	0	0	0
LILRA6	0	0	0	0	0	0	0	0	0	0	0	0	0	0	0	0	0	0	0	0	0	0	0	0	0	0	0
LILRB1	0	0	0	0	0	0	0	0	0	0	0	0	0	0	0	0	0	0	0	0	0	0	0	0	0	0	0
LILRB2	0	0	0	0	0	0	0	0	0	0	0	0	0	0	0	0	0	0	0	0	0	0	0	0	0	0	0
LILRB4	0	0	0	0	0	0	0	0	0	0	0	0	0	0	0	0	0	0	0	0	0	0	0	0	0	0	0
LILRB5	0	0	0	0	0	0	0	0	0	0	0	0	0	0	0	0	0	0	0	0	0	0	0	0	0	0	0
LIPF	0	0	0	0	0	0	0	0	0	0	0	0	0	0	0	0	0	0	0	0	0	0	0	0	0	0	0
LMNB1	0	0	0	0	0	0	0	0	0	0	0	0	0	0	0	0	0	0	0	0	0	0	0	0	0	0	0
LMNB2	0	0	0	0.000410911	0	0	0	0	0	0	0	0	0	0	0	0	0	0	0	0	0	0	0	0	0	0	0
LMOD1	0	0.00067668	0	0	0	0	0	0	0	0	0	0	0	0	0	0	0	0	0	0	0	0	0	0	0	0	0
LMOD2	0	0	0	0	0	0	0	0	0	0	0	0	0	0	0	0	0	0	0	0	0	0	0	0	0	0	0
LONP1	0	0	0	0	0	0	0	0	0	0	0	0	0	0	0	0	0	0	0	0	0	0	0	0	0	0	0
LPA	0	0	0	0	0	0	0	0	0	0	0	0	0	0	0	0	0	0	0	0	0	0	0	0	0.00508056	0	0
LPCAT2	0	0	0	0	0	0	0	0	0	0	0	0	0	0	0	0	0	0	0	0	0	0	0	0	0	0	0
LPL	0	0	0	0	0	0	-0.00231293	0	0	0	0	0	0	0	0	0	0	0	0	0	0	0	0	0	0	0	0
LPO	0	0	0	0	0	0	0.00307476	0	0	0	0	0	0	0	0	0	0	0	0	0	0	0	0	0	0	0	0
LPP	0	0	0	0	0	0	0	0	0	0	0	0	0	0	0	0	0	0	0	0	0	0	0	0	0	0	0
LRCH4	0	0	0	0	0	0	0	0	0	0	0	0	0	0	0	0	0	0	0	0	0	0	0	0	0	0	0
LRFN2	0	0	0	0	0	0	0	0	0	0	0	0	0	0	0	0	0	0	0	0	0	0	0	0	0	0	0
LRG1	0	0	0	0	0	0	0	0	0	0	0	0	0	0	0	0	0	0	0	0	0	0	0	0	0	0	0
LRIG1	0	0	0	0	0	0	0	0	0	0	0	0	0	0	0	0	0	0	0	0	0	0	0	0	0	0	0
LRIG3	0	0	0	0	0	0	0	0	0	0	0	0	0	0	0	0	0	0	0	0	0	0	0	0	0	0	0
LRP1	0	0	0	0	0	0	0	0	0	0	0	0	0	0	0	0	0	0	0	0	0	0	0	0	0	0	0
LRP11	0	0	0.000110149	0	0	0	0	0	0	0	0	0	0	0	0	0	0	0	0	0	0	0	0	0	0	0	0
LRP2	0	0	0	0	0	0	0	0	0	0	0	0	0	0	0	0	0	0	0	0	0	0	0	0	0	0	0
LRP2BP	0	0	0	0	0	0	0	0	0	0	0	0	0	0	0	0	0	0	0	0	0	0	0	0	0	0	0
LRPAP1	0	0	0	0	0	0	0	0	0	0	0	0	0	0	0	0	0	0	0	0	0	0	0	0	0	0	0
LRRC25	0	0	0	0	0	0	0	0	0	0	0	0	0	0	0	0	0	0	0	0	0	0	0	0	0	0	0
LRRC37A2	0	0	0	0	0	0	0	0	0	0	0	0	0	0	0	0	0	0	0	0	0	0	0	0	0	0	0
LRRC38	0	0	0	0	0	0	0	0	0	0	0	0	0	0	0	0	0	0	0	0	0	0	0	0	0	0	0
LRRC59	0	0	0	0	0	0	0	0	0	0	0	0	0	0	0	0	0	0	0	0	0	0	0	0	0	0	0
LRRFIP1	0	0	0	0	0	0	0	0	0	0	0	0	0	0	0	0	0	0	0	0	0	0	0	0	0	0	0
LRRN1	0	-0.00118998	0	0	0	-0.00314764	0	0	0	-0.000562117	0	0	0	0	0	0	0	0	0	-0.000118544	0	0	0	0	-0.000735503	0	0
LRTM1	0	0	0	0	0	0	0	0	0	0	0	0	0	0	0	0	0	0	0	0	0	0	0	0	0	0	0
LRTM2	0	0	0	0	0	0	0	0	0	-0.000712925	0	0	0	0	0	0	0	0	0	0	0	0	0	0	-0.000990852	0	0
LSM1	0	0	0	0	0	0	0	0	0	0	0	0	0	0	0	0	0	0	0	0	0	0	0	0	0	0	0
LSM8	0	0	0	0	0	0	0	0	0	0	0	0	0	0	0	0	0	0	0	0	0	0	0	0	0	0	0
LSP1	0	0	0	0	0	0	0	0	0	0	0	0	0	0	0	0	0	0	0	0	0	0	0	0	0	0	0
LTA	0	0	0	0	0	0	0	0	0	0	0	0	0	0	0	0	0	0	0	0	0	0	0	0	0	0	0
LTA4H	0	0	0	0	0	0	0	0	0	0	0	0	0	0	0	0	0	0	0	0	0	0	0	0	0	0	0
LTB	0	0	0	0	0	0	0	0	0	0	0	0	0	0	0	0	0	0	0	0	0	0	0	0	0	0	0
LTBP2	0	0.00792706	0	0.00160215	0	0	0	0	0	0.00199543	0	0	0	0	0	0	0	0	0	0	0	0	0	0	7.24e-05	0	0
LTBP3	0	0	0	0	0	0	0	0	0	0	0	0	0	0	0	0	0	0	0	0	0	0	0	0	0	0	0
LTBR	0	0	0	0	0	0	0	0	0	0	0	0	0	0	0	0	0	0	0	0	0	0	0	0	0	0	0
LTO1	0	0	0	0	0	0	0	0	0	0	0	0	0	0	0	0	0	0	0	0	0	0	0	0	0	0	0
LUZP2	0	0	0	0	0	0	0	0	0	0	0	0	0	0	0	0	0	0	0	0	0	0	0	0	0	0	0
LXN	0	0	0	0	0	0	0	0	0	0	0	0	0	0	0	0	0	0	0	0	0	0	0	0	0	0	0
LY6D	0	0	0	0	0	0	0	0	0	0	0	0	0	0	0	0	0	0	0	0	0	0	0	0	0	0	0
LY75	0	0	0	0	0	0	0	0	0	0	0	0	0	0	0	0	0	0	0	0	0	0	0	0	0	0	0
LY9	0	0	0	0	0	0	0	0	0	0	0	0	0	0	0	0	0	0	0	0	0	0	0	0	0	0	0
LY96	0	0.000120415	0	0	0	0	0	0	0	0	0	0	0	0	0	0	0	0	0	0	0	0	0	0	0	0	0
LYAR	0	0	0	0	0	0	0	0	0	0	0	0	0	0	0	0	0	0	0	0	0	0	0	0	0	0	0
LYN	0	0	0	0	0	0	0	0	0	0	0	0	0	0	0	0	0	0	0	0	0	0	0	0	0	0	0
LYPD1	0	0	0	0	0	0	0	0	0	0	0	0	0	0	0	0	0	0	0	0	0	0	0	0	0	0	0
LYPD3	0	0	0	0	0	0	0	0	0	0	0	0	0	0	0	0	0	0	0	0	0	0	0	0	0	0	0
LYPD8	0	0	0	0	0	0	0	0	0	0	0	0	0	0	0	0	0	0	0	0	0	0	0	0	0	0	0
LYPLA2	0	0	0	0	0	0	0	0	0	0	0	0	0	0	0	0	0	0	0	0	0	0	0	0	0	0	0
LYSMD3	0	0	0	0	0	0	0	0	0	0	0	0	0	0	0	0	0	0	0	0	0	0	0	0	0	0	0
LYVE1	0	0	0	0	0	0	0	0	0	0	0	0	0	0	0	0	0	0	0	0	0	0	0	0	0	0	0
LYZL2	0	0	0	0	0	0	0	0	0	0	0	0	0	0	0	0	0	0	0	0	0	0	0	0	0	0	0
LZTFL1	0	0	0	0	0	0	0	0	0	0	0	0	0	0	0	0	0	0	0	0	0	0	0	0	0	0	0
M6PR	0	0	0	0	0	0	0	0	0	0	0	0	0	0	0	0	0	0	0	0	0	0	0	0	0	0	0
MAD1L1	0	0	0	0	0	0	0	0	0	0	0	0	0	0	0	0	0	0	0	0	0	0	0	0	0	0	0
MAEA	0	0	0	0	0	0	0	0	0	0	0	0	0	0	0	0	0	0	0	0	0	0	0	0	0	0	0
MAG	0	0	0	0	0	0	0	0	0	0	0	0	0	0	0	0	0	0	0	0	0	0	0	0	0	0	0
MAGEA3	0	0	0	0	0	0	0	0	0	0	0	0	0	0	0	0	0	0	0	0	0	0	0	0	0	0	0
MAGED1	0	0	0	0	0	0	0	0	0	0	0	0	0	0	0	0	0	0	0	0	0	0	0	0	0	0	0
MAMDC2	0	0	0	0	0	0	0	0	0	0	0	0	0	0.00102031	0	0	0	0	0	0	0	0	0	0	0	0	0
MAMDC4	0	0	0	0	0	0	0	0	0	0	0	0	0	0	0	0	0	0	0	0	0	0	0	0	0	0	0
MAN1A2	0	0	0	0	0	0	-0.00119082	0	0	0	0	0	0	0	0	0	0	0	0	0	0	0	0	0	0	0	0
MAN2B2	0	0	0	0	0	0	0	0	0	0	0	0	0	0	0	0	0	0	0	0	0	0	0	0	0	0	0
MANEAL	0	0	0	0	0	0	0	0	0	0	0	0	0	0	0	0	0	0	0	0	0	0	0	0	0	0	0
MANF	0	0	0	0	0	0	0	0	0	0	0	0	0	0	0	0	0	0	0	0	0	0	0	0	0	0	0
MANSC1	0	0	0	0	0	0	0	0	0	0	0	0	0	0	0	0	0	0	0	0	0	0	0	0	0	0	0
MANSC4	0	0	0	0	0	0	0	0	0	0	0	0	0	0	0	0	0	0	0	0	0	0	0	0	0	0	0
MAP1LC3A	0	0	0	0	0	0	0	0	0	0	0	0	0	0	0	0	0	0	0	0	0	0	0	0	0	0	0
MAP1LC3B2	0	0	0	0	0	0	0	0	0	0	0	0	0	0	0	0	0	0	0	0	0	0	0	0	0	0	0
MAP2	0	0	0	0	0	0	0	0	0	0	0	0	0	0	0	0	0	0	0	0	0	0	0	0	0	0	0
MAP2K1	0	0	0	0	0	0	0	0	0	0	0	0	0	0	0	0	0	0	0	0	0	0	0	0	0	0	0
MAP2K6	0	0	0	0	0	0	0	0	0	0	0	0	0	0	0	0	0	0	0	0	0	0	0	0	0	0	0
MAP3K5	0	0	0	0	0	0	0	0	0	0	0	0	0	0	0	0	0	0	0	0	0	0	0	0	0	0	0
MAP4K5	0	0	0	0	0	0	0	0	0	0	0	0	0	0	0	0	0	0	0	0	0	0	0	0	0	0	0
MAPK13	0	0	0	0	0	0	0	0	0	0	0	0	0	0	0	0	0	0	0	0	0	0	0	0	0	0	0
MAPK9	0	0	0	0	0	0	0	0	0	0	0	0	0	0	0	0	0	0	0	0	0	0	0	0	0	0	0
MAPKAPK2	0	0	0	0	0	0	0	0	0	0	0	0	0	0	0	0	0	0	0	0	0	0	0	0	0	0	0
MAPRE3	0	0	0	0	0	0	0	0	0	0	0	0	0	0	0	0	0	0	0	0	0	0	0	0	0	0	0
MAPT	0	0	0	0	0	0	0	0	0	0	0	0	0	0	0	0	0	0	0	0	0	0	0	0	0	0	0
MARCO	0	0	0	0	0	0	0	0	0	0	0	0	0	0	0	0	0	0	0	0	0	0	0	0	0	0	0
MARS1	0	0	0	0	0	0	0	0	0	0	0	0	0	0	0	0	0	0	0	0	0	0	0	0	0	0	0
MASP1	0	0	0	0	0	0	0	0	0	0	0	0	0	0	0	0	0	0	0	0	0	0	0	0	0	0	0
MATN2	0	0	0	0	0	0	0	0	0	0	0	0	0	0	0	0	0	0	0	0	0	0	0	0	0	0	0
MATN3	0	0	0	0	0	0	-0.00829979	0	0	0	0	0	0	0	0	0	0	0	0	0	0	0	0	0	0	0	0
MAVS	0	0	0	0	0	0	0	0	0	0	0	0	0	0	0	0	0	0	0	0	0	0	0	0	0	0	0
MAX	0	0	0	0	0	0	0	0	0	0	0	0	0	0	0	0	0	0	0	0	0	0	0	0	0	0	0
MB	0	0	0	0	0	0	0	0	0	0	0	0	0	0	0	0	0	0	0	0	0	0	0	0	0.00191607	0	0
MBL2	0	0	0	0	0	0	0	0	0	0	0	0	0	0	0	0	0	0	0	0	0	0	0	0	0	0	0
MCAM	0	0	0	0	0	0	0	0	0	0	0	0	0	0	0	0	0	0	0	0	0	0	0	0	0	0	0
MCEE	0	0	0	0	0	0	0	0	0	0	0	0	0	0	0	0	0	0	0	0	0	0	0	0	0	0	0
MCEMP1	0	0	0	0	0	0	0	0	0	0	0	0	0	0	0	0	0	0	0	0	0	0	0	0	0	0	0
MCFD2	0	0	0	0	0	0	0	0	0	0	0	0	0	0	0	0	0	0	0	0	0	0	0	0	0	0	0
MCTS1	0	0	0	0	0	0	0	0	0	0	0	0	0	0	0	0	0	0	0	0	0	0	0	0	0	0	0
MDGA1	0	0	0	0	0	0	0	0	0	0	0	0	0	0	0	0	0	0	0	0	0	0	0	0	0	0	0
MDH1	0	0	0	0	0	0	0	0	0	0	0	0	0	0	0	0	0	0	0	0	0	0	0	0	0	0	0
MDK	0	0	0	0	0	0	0	0	0	0	0	0	0	0	0	0	0	0	0	0	0	0	0	0	0	0	0
MDM1	0	0	0	0	0	0	0	0	0	0	0	0	0	0	0	0	0	0	0	0	0	0	0	0	0	0	0
MECR	0	0	0	0	0	0	0	0	0	0	0	0	0	0	0	0	0	0	0	0	0	0	0	0	0	0	0
MED18	0	0	0	0	0	0	0	0	0	0	0	0	0	0	0	0	0	0	0	0	0	0	0	0	0	0	0
MED21	0	0	0	0	0	0	0	0	0	0	0	0	0	0	0	0	0	0	0	0	0	0	0	0	0	0	0
MEGF10	0	0	0	0	0	0	0	0	0	0	0	0	0	0	0	0	0	0	0	0	0	0	0	0	0	0	0
MEGF11	0	0	0	0	0	0	0	0	0	0	0	0	0	0	0	0	0	0	0	0	0	0	0	0	0	0	0
MEGF9	0	0	0	0	0	0	0	0	0	0	0	0	0	0	0	0	0	0	0	0	0	0	0	0	0	0	0
MELTF	0	0	0	0	0	0	0	0	0	0	0	0	0	0	0	0	0	0	0	0	0	0	0	0	0	0	0
MENT	0	0	0	0	0.00248274	0	0	0	0	0	0	0	0	0	0	0	0	0	0	0	0	0	0	0	0	0	0
MEP1A	0	0	0	-0.000200759	0	0	0	0	0	0	0	0	0	0	0	0	0	0	0	0	0	0	0	0	0	0	0
MEP1B	0	0	0	-0.000517523	0	-0.000337095	0	0	0	0	0	0	0	0	0	0	0	0	0	0	0	0	0	0	0	0	0
MEPE	0	0	0	-0.00149727	0	0	0	0	0	-0.000419735	0	0	0	0	0	0	0	0	0	-0.000411752	0	0	0	0	0	0	0
MERTK	0	0	0	0	0	0	0	0	0	0	0	0	0	0	0	0	0	0	0	0	0	0	0	0	0	0	0
MESD	0	0	0	0	0	0	0	0	0	0	0	0	0	0	0	0	0	0	0	0	0	0	0	0	0	0	0
MET	0	0	0	0	0	0	-0.00285819	0	0	-0.000340036	0	0	0	0	0	0	0	0	0	0	0	0	0	0	-0.00432305	0	0
METAP1	0	0	0	0	0	0	0	0	0	0	0	0	0	0	0	0	0	0	0	0	0	0	0	0	0	0	0
METAP1D	0	0	0	0	0	0	0	0	0	0	0	0	0	0	0	0	0	0	0	0	0	0	0	0	0	0	0
METAP2	0	0	0	0	0	0	0	0	0	0	0	0	0	0	0	0	0	0	0	0	0	0	0	0	0	0	0
MFAP3	0	0	0	0	0	0	0	0	0	0	0	0	0	0	0	0	0	0	0	0	0	0	0	0	0	0	0
MFAP3L	0	0	0	0	0	0	0	0	0	0	0	0	0	0	0	0	0	0	0	0	0	0	0	0	0	0	0
MFAP4	0	0	0	0	0	0	0	0	0	0	0	0	0	0	0	0	0	0	0	0	0	0	0	0	0	0	0
MFAP5	0	0	0	0	0	0	0	0	0	0	0	0	0	0	0	0	0	0	0	0	0	0	0	0	0	0	0
MFGE8	0	0	0	0	0	0	0.00047579	0	0	0	0	0	0	0	0	0	0	0	0	0	0	0	0	0	0	0	0
MGLL	0	0	0	0	0	0	0	0	0	0	0	0	0	0	0	0	0	0	0	0	0	0	0	0	0	0	0
MGMT	0	0	0	0	0	0	0	0	0	0	0	0	0	0	0	0	0	0	0	0	0	0	0	0	0	0	0
MIA	0	0	0	0	0	0	-0.000885841	0	0	0	0	0	0	0	0	0	0	0	0	0	0	0	0	0	0	0	0
MICALL2	0	0	0	0	0	0	0	0	0	0	0	0	0	0	0	0	0	0	0	0	0	0	0	0	0	0	0
MICB_MICA	0	0	0	0	0	0	0	0	0	0	0	0	0	0	0	0	0	0	0	0	0	0	0	0	7.64e-05	0	0
MIF	0	0	0	0	0	0	0	0	0	0	0	0	0	0	0	0	0	0	0	0	0	0	0	0	0	0	0
MILR1	0	0	0	0	0	0	0	0	0	0	0	0	0	0	0	0	0	0	0	0	0	0	0	0	0	0	0
MINDY1	0	0	0	0	0	0	0	0	0	0	0	0	0	0	0	0	0	0	0	0	0	0	0	0	0	0	0
MINK1	0	0	0	0	0	0	0	0	0	0	0	0	0	0	0	0	0	0	0	0	0	0	0	0	0	0	0
MITD1	0	0	0	0	0	0	0	0	0	0	0	0	0	0	0	0	0	0	0	0	0	0	0	0	0	0	0
MKI67	0	0	0	0	0	0	0	0	0	0	0	0	0	0	0	0	0	0	0	0	0	0	0	0	0	0	0
MLLT1	0	0	0	0	0	0	0	0	0	0	0	0	0	0	0	0	0	0	0	0	0	0	0	0	0	0	0
MLN	0	0	0	0	0	0	0	0	0	0	0	0	0	0	0	0	0	0	0	0	0	0	0	0	0	0	0
MME	0	0	0	0	0	0	0	0	0	0	0	0	0	0	0	0	0	0	0	0	0	0	0	0	0	0	0
MMP1	0	0	0	0	0	0	0	0	0	0	0	0	0	0	0	0	0	0	0	0	0	0	0	0	0	0	0
MMP10	0	0	0.00151483	0	0	0	0	0	0	0	0	0	0	0	0	0	0	0	0	0	0	0	0	0	0	0	0
MMP13	0	0	0	0	0	0	0	0	0	0	0	0	0	0	0	0	0	0	0	0	0	0	0	0	0	0	0
MMP15	0	0	0	0	0	0	0	0	0	0	0	0	0	0	0	0	0	0	0	0	0	0	0	0	0	0	0
MMP3	0	0	0	0	0	0	0	0	0	0	0	0	0	0	0	0	0	0	0	0	0	0	0	0	0.000738234	0	0
MMP7	0	0	0	0	0	0	0	0	0	0	0	0	0	0	0	0	0	0	0	0	0	0	0	0	0	0	0
MMP8	0	0	0	0	0	0	0	0	0	0	0	0	0	0	0	0	0	0	0	0	0	0	0	0	0	0	0
MMP9	0	0	0	0	0	0	0	0	0	0	0	0	0	0	0	0	0	0	0	0	0	0	0	0	0	0	0
MMUT	0	0	0	0	0	0	0	0	0	0	0	0	0	0	0	0	0	0	0	0	0	0	0	0	0	0	0
MN1	0	0	0	0	0	0	0	0	0	0	0	0	0	0	0	0	0	0	0	0	0	0	0	0	0	0	0
MNAT1	0	0	0	0	0	0	0	0	0	0	0	0	0	0	0	0	0	0	0	0	0	0	0	0	0	0	0
MNDA	0	0	0	0	0	0	0	0	0	0	0	0	0	0	0	0	0	0	0	0	0	0	0	0	0	0	0
MOCS2	0	0	0	0	0	0	0	0	0	0	0	0	0	0	0	0	0	0	0	0	0	0	0	0	0	0	0
MOG	0	0	0	0	0	0	0	0	0	0	0	0	0	0	0	0	0	0	0	0	0	0	0	0	0	0	0
MORC3	0	0	0	0	0	0	0	0	0	0	0	0	0	0	0	0	0	0	0	0	0	0	0	0	0	0	0
MORF4L1	0	0	0	0	0	0	0	0	0	0	0	0	0	0	0	0	0	0	0	0	0	0	0	0	0	0	0
MORF4L2	0	0	0	0	0	0	0	0	0	0	0	0	0	0	0	0	0	0	0	0	0	0	0	0	0	0	0
MORN4	0	0	0	0	0	0	0	0	0	0	0	0	0	0	0	0	0	0	0	0	0	0	0	0	0	0	0
MPHOSPH8	0	0	0	0	0	0	0	0	0	0	0	0	0	0	0	0	0	0	0	0	0	0	0	0	0	0	0
MPI	0	0	0	0	0	0	0	0	0	0	0	0	0	0	0	0	0	0	0	0	0	0	0	0	0	0	0
MPIG6B	0	0	0	0	0	0	0	0	0	0	0	0	0	0	0	0	0	0	0	0	0	0	0	0	0	0	0
MPO	0	0	0	0	0	0	0	0	0	0	0	0	0	0	0	0	0	0	0	0	0	0	0	0	0	0	0
MPRIP	0	0	0	0	0	0	0	0	0	0	0	0	0	0	0	0	0	0	0	0	0	0	0	0	0	0	0
MRC1	0	0	0.00107438	0	0	0	0	0	0	0	0	0	0	0	0	0	0	0	0	0	0	0	0	0	0	0	0
MRI1	0	0	0	0	0	0	0	0	0	0	0	0	0	0	0	0	0	0	0	0	0	0	0	0	0	0	0
MRPL24	0	0	0	0	0	0	0	0	0	0	0	0	0	0	0	0	0	0	0	0	0	0	0	0	0	0	0
MRPL28	0	0	0	0	0	0	0	0	0	0	0	0	0	0	0	0	0	0	0	0	0	0	0	0	0	0	0
MRPL46	0	0	0	0	0	0	0	0	0	0	0	0	0	0	0	0	0	0	0	0	0	0	0	0	0	0	0
MRPL52	0	0	0	0	0	0	0	0	0	0	0	0	0	0	0	0	0	0	0	0	0	0	0	0	0	0	0
MRPL58	0	0	0	0	0	0	0	0	0	0	0	0	0	0	0	0	0	0	0	0	0	0	0	0	0	0	0
MRPS16	0	0	0	0	0	0	0	0	0	0	0	0	0	0	0	0	0	0	0	0	0	0	0	0	0	0	0
MSLN	0	0	0	0	0	0	0	0	0	0	0	0	0	0	0	0	0	0	0	0	0	0	0	0	0	0	0
MSLNL	0	0	0	0	0	0	0	0	0	0	0	0	0	0	0	0	0	0	0	0	0	0	0	0	0	0	0
MSMB	0	0	0	0.0022675	0	0	0	0	0	0	0	0	0	0	0	0	0	0	0	0	0	0	0	0	0	0	0
MSR1	0	0	0	0	0	0	0	0	0	0	0	0	0	0	0	0	0	0	0	0	0	0	0	0	0	0	0
MSRA	0	0	0	0	0	0	0	0	0	0	0	0	0	0	0	0	0	0	0	0	0	0	0	0	0	0	0
MST1	0	0	0	0	0	0	0	0	0	0	0	0	0	0	0	0	0	0	0	0	0	0	0	0	0	0	0
MSTN	0	0	0	0	0	-0.00100672	0	0	0	0	0	0	0	0	0	0	0	0	0	-0.000342093	0	0	0	0	0	0	0
MTDH	0	0	0	0	0	0	0	0	0	0	0	0	0	0	0	0	0	0	0	0	0	0	0	0	0	0	0
MTHFD2	0	0	0	0	0	0	0	0	0	0	0	0	0	0	0	0	0	0	0	0	0	0	0	0	0	0	0
MTHFSD	0	0	0	0	0	0	0	0	0	0	0	0	0	0	0	0	0	0	0	0	0	0	0	0	0	0	0
MTIF3	0	0	0	0	0	0	0	0	0	0	0	0	0	0	0	0	0	0	0	0	0	0	0	0	0	0	0
MTPN	0	0	0	0	0	0	0	0	0	0	0	0	0	0	0	0	0	0	0	0	0	0	0	0	0	0	0
MTR	0	0	0	0	0	0	0	0	0	0	0	0	0	0	0	0	0	0	0	0	0	0	0	0	0	0	0
MTSS1	0	0	0	0	0	0	0	0	0	0	0	0	0	0	0	0	0	0	0	0	0	0	0	0	0	0	0
MTSS2	0	0	0	0	0	0	0	0	0	0	0	0	0	0	0	0	0	0	0	0	0	0	0	0	0	0	0
MTUS1	0	0	0	0	0	0	0	0	0	0	0	0	0	0	0	0	0	0	0	0	0	0	0	0	0	0	0
MUC13	0	0	0	-0.000195807	0	0	0.00676191	0	0	0	0	0	0	0	0	0	0	0	0	0	0	0	0	0	0	0	0
MUC16	0	0	0	0	0	0	0	0	0	0	0	0	0	0	0	0	0	0	0	0	0	0	0	0	0	0	0
MUC2	0	0	0	0	0	0	0	0	0	0	0	0	0	0	0	0	0	0	0	0	0	0	0	0	0	0	0
MUCL3	0	0	0	0	0	0	0	0	0	0	0	0	0	0	0	0	0	0	0	0	0	0	0	0	0	0	0
MVK	0	0	0	0	0	0	0.000647389	0	0	0	0	0	0	0	0	0	0	0	0	0	0	0	0	0	0	0	0
MXRA8	0	0	0	0	0	0	-0.0105217	0	0	0	0	0	0	0	0	0	0	0	0	0	0	0	0	0	0	0	0
MYBPC1	0	0	0	0	0	0	0	0	0	0	0	0	0	0	0	0	0	0	0	0	0	0	0	0	0	0	0
MYBPC2	0	0	0.00151533	0	0	0	0	0	0	0	0	0	0	0	0	0	0	0	0	0	0	0	0	0	4.23e-05	0	0
MYCBP2	0	0	0	0	0	0	0	0	0	0	0	0	0	0	0	0	0	0	0	0	0	0	0	0	0	0	0
MYDGF	0	0	0	0	0	0	0	0	0	0	0	0	0	0	0	0	0	0	0	0	0	0	0	0	0	0	0
MYH4	0	0	0	0	0	0	0	0	0	0	0	0	0	0	0	0	0	0	0	0	0	0	0	0	0	0	0
MYH7B	0	0	0	0	0	0	0	0	0	0	0	0	0	0	0	0	0	0	0	0	0	0	0	0	0	0	0
MYH9	0	0	0	0	0	0	0	0	0	0	0	0	0	0	0	0	0	0	0	0	0	0	0	0	0	0	0
MYL1	0	0	0	0	0	0	0	0	0	0	0	0	0	0	0	0	0	0	0	0	0	0	0	0	0	0	0
MYL3	0	0	0.000752127	0	0	0	0	0	0	0	0	0	0	0	0	0	0	0	0	0	0	0	0	0	0	0	0
MYL4	0	0	0	0	0	0	0	0	0	0	0	0	0	0	0	0	0	0	0	0	0	0	0	0	0	0	0
MYL6B	0	0	0	0	0	0	0	0	0	0	0	0	0	0	0	0	0	0	0	0	0	0	0	0	0	0	0
MYLPF	0	0	0	0	0	0	0	0	0	8.78e-05	0	0	0	0	0	0	0	0	0	0	0	0	0	0	0.00105017	0	0
MYO6	0	0	0	0	0	0	0	0	0	0	0	0	0	0	0	0	0	0	0	0	0	0	0	0	0	0	0
MYO9B	0	0	0	0	0	0	0	0	0	0	0	0	0	0	0	0	0	0	0	0	0	0	0	0	0	0	0
MYOC	0	0	0	0	0	0	-0.00105622	0	0	0	0	0	0	0	0	0	0	0	0	0	0	0	0	0	0	0	0
MYOM1	0	0	0	0	0	0	0	0	0	0	0	0	0	0	0	0	0	0	0	0	0	0	0	0	0	0	0
MYOM2	0	0	0	0	0	0	0	0	0	0	0	0	0	0	0	0	0	0	0	0	0	0	0	0	0	0	0
MYOM3	0	0	0.000504665	0	0	0	0	0	0	0	0	0	0	0	0	0	0	0	0	0	0	0	0	0	0	0	0
MZB1	0	0	0	0.00398511	0	0	0	0	0	0	0	0	0	0	0	0	0	0	0	0	0	0	0	0	0	0	0
MZT1	0	0	0	0	0	0	0	0	0	0	0	0	0	0	0	0	0	0	0	0	0	0	0	0	0	0	0
NAA10	0	0	0	0	0	0	0	0	0	0	0	0	0	0	0	0	0	0	0	0	0	0	0	0	0	0	0
NAA80	0	0	0	0	0	0	0	0	0	0	0	0	0	0	0	0	0	0	0	0	0	0	0	0	0	0	0
NAAA	0	0	0	0	0	0	0	0	0	0	0	0	0	0	0	0	0	0	0	0	0	0	0	0	0	0	0
NACC1	0	0	0	0	0	0	0	0	0	0	0	0	0	0	0	0	0	0	0	0	0	0	0	0	0	0	0
NADK	0	0	0	0	0	0	0	0	0	0	0	0	0	0	0	0	0	0	0	0	0	0	0	0	0	0	0
NAGA	0	0	0	0	0	0	0	0	0	0	0	0	0	0	0	0	0	0	0	0	0	0	0	0	0	0	0
NAGK	0	0	0	0	0	0	0	0	0	0	0	0	0	0	0	0	0	0	0	0	0	0	0	0	0	0	0
NAGPA	0	0	0	0	0	0	0	0	0	0	0	0	0	0	0	0	0	0	0	0	0	0	0	0	0	0	0
NAMPT	0	0	0	0	0	0	0	0	0	0	0	0	0	0	0	0	0	0	0	0	0	0	0	0	0	0	0
NAP1L4	0	0	0	0	0	0	0	0	0	0	0	0	0	0	0	0	0	0	0	0	0	0	0	0	0	0	0
NAPRT	0	0	0	0	0	0	0	0	0	0	0	0	0	0	0	0	0	0	0	0	0	0	0	0	0	0	0
NARS1	0	0	0	0	0	0	0	0	0	0	0	0	0	0	0	0	0	0	0	0	0	0	0	0	0	0	0
NBL1	0	0	0	0	0	0	0	0	0	0	0	0	0	0	0	0	0	0	0	0	0	0	0	0	0	0	0
NBN	0	0	0	0	0	0	0	0	0	0	0	0	0	0	0	0	0	0	0	0	0	0	0	0	0	0	0
NCAM1	0	0	0	0	0	0	0	0	0	0	0	0	0	0	0	0	0	0	0	0	0	0	0	0	0	0	0
NCAM2	0	0	0	0	0	0	0	0	0	0	0	0	0	0	0	0	0	0	0	0	0	0	0	0	0	0	0
NCAN	0	-0.0034487	0	0	0	0	-0.00297112	0	0	0	0	0	0	0	0	0	0	0	0	0	0	0	0	0	0	0	0
NCF2	0	0	0	0	0	0	0	0	0	0	0	0	0	0	0	0	0	0	0	0	0	0	0	0	0	0	0
NCK2	0	0	0	0	0	0	0	0	0	0	0	0	0	0	0	0	0	0	0	0	0	0	0	0	0	0	0
NCLN	0	0	0	0	0	0	0	0	0	0	0	0	0	0	0	0	0	0	0	0	0	0	0	0	0	0	0
NCR1	0	0	0	0	0	0	0	0	0	0	0	0	0	0	0	0	0	0	0	0	0	0	0	0	0	0	0
NCR3LG1	0	0	0	0	0	0	0	0	0	0	0	0	0	0	0	0	0	0	0	0	0	0	0	0	0	0	0
NCS1	0	0	0	0	0	0	0	0	0	0	0	0	0	0	0	0	0	0	0	0	0	0	0	0	0	0	0
NDRG1	0	0	0	0	0	0	0	0	0	0	0	0	0	0	0	0	0	0	0	0	0	0	0	0	0	0	0
NDST1	0	0	0	0	0	0	0	0	0	0	0	0	0	0	0	0	0	0	0	0	0	0	0	0	0	0	0
NDUFA5	0	0	0	0	0	0	0	0	0	0	0	0	0	0	0	0	0	0	0	0	0	0	0	0	0	0	0
NDUFB7	0	0	0	0	0	0	0	0	0	0	0	0	0	0	0	0	0	0	0	0	0	0	0	0	0	0	0
NDUFS6	0	0	0	0	0	0	0	0	0	0	0	0	0	0	0	0	0	0	0	0	0	0	0	0	0	0	0
NEB	0	0	0	0	0	0	0	0	0	0	0	0	0	0	0	0	0	0	0	0	0	0	0	0	0	0	0
NECAP2	0	0	0	0	0	0	0	0	0	0	0	0	0	0	0	0	0	0	0	0	0	0	0	0	0	0	0
NECTIN1	0	0	0	0	0	0	0	0	0	0	0	0	0	0	0	0	0	0	0	0	0	0	0	0	0	0	0
NECTIN2	0	0	0	0	0	0	0	0	0	0	0	0	0	0	0	0	0	0	0	0	0	0	0	0	0	0	0
NECTIN4	0	0	0	0	0	0	0	0	0	0	0	0	0	0	0	0	0	0	0	0	0	0	0	0	0	0	0.00065071
NEDD4L	0	0	0	0	0	0	0	0	0	0	0	0	0	0	0	0	0	0	0	0	0	0	0	0	0	0	0
NEDD9	0	0	0	0	0	0	0	0	0	0	0	0	0	0	0	0	0	0	0	0	0	0	0	0	0	0	0
NEK7	0	0	0	0	0	0	0	0	0	0	0	0	0	0	0	0	0	0	0	0	0	0	0	0	0	0	0
NELL1	0	0	0	0	0	0	-4.64e-05	0	0	0	0	0	0	0	0	0	0	0	0	0	0	0	0	0	0	0	0
NELL2	0	-0.00147581	0	0	0	0	-0.000352489	0	0	0	0	0	0	0	0	0	0	0	0	0	0	0	0	0	0	0	0
NENF	0	0	0	0	0	0	0	0	0	0	0	0	0	0	0	0	0	0	0	0	0	0	0	0	0	0	0
NEO1	0	0	0	0	0	0	0	0	0	0	0	0	0	0	0	0	0	0	0	0	0	0	0	0	0	0	0
NEXN	0	0	0	0	0	0	0	0	0	0	0	0	0	0	0	0	0	0	0	0	0	0	0	0	0	0	0
NFASC	0	0	0	0	0	0	0.0110402	0	0	0	0	0	0	0	0	0	0	0	0	0	0	0	0	0	0	0	0
NFAT5	0	0	0	0	0	0	0	0	0	0	0	0	0	0	0	0	0	0	0	0	0	0	0	0	0	0	0
NFATC1	0	0	0	0	0	0	0	0	0	0	0	0	0	0	0	0	0	0	0	0	0	0	0	0	0	0	0
NFATC3	0	0	0	0	0	0	0	0	0	0	0	0	0	0	0	0	0	0	0	0	0	0	0	0	0	0	0
NFE2	0	0	0	0	0	0	0	0	0	0	0	0	0	0	0	0	0	0	0	0	0	0	0	0	0	0	0
NFIC	0	0	0	0	0	0	0	0	0	0	0	0	0	0	0	0	0	0	0	0	0	0	0	0	0	0	0
NFKB1	0	0	0	0	0	0	0	0	0	0	0	0	0	0	0	0	0	0	0	0	0	0	0	0	0	0	0
NFKB2	0	0	0	0	0	0	0	0	0	0	0	0	0	0	0	0	0	0	0	0	0	0	0	0	0	0	0
NFKBIE	0	0	0	0	0	0	0	0	0	0	0	0	0	0	0	0	0	0	0	0	0	0	0	0	0	0	0
NFU1	0	0	0	0	0	0	0	0	0	0	0	0	0	0	0	0	0	0	0	0	0	0	0	0	0	0	0
NFX1	0	0	0	0	0	0	0	0	0	0	0	0	0	0	0	0	0	0	0	0	0	0	0	0	0	0	0
NFYA	0	0	0	0	0	0	0	0	0	0	0	0	0	0	0	0	0	0	0	0	0	0	0	0	0	0	0
NGF	0	0	0	0	0	0	0	0	0	0	0	0	0	0	0	0	0	0	0	0	0	0	0	0	0	0	0
NGFR	0	0	0	0	0	0	0	0	0	0	0	0	0	0	0	0	0	0	0	0	0	0	0	0	0	0	0
NGRN	0	0	0	0	0	0	0	0	0	0	0	0	0	0	0	0	0	0	0	0	0	0	0	0	0	0	0
NHLRC3	0	0	0	0	0	0	0	0	0	0	0	0	0	0	0	0	0	0	0	0	0	0	0	0	0	0	0
NID1	0	0	0	0	0	0	0	0	0	0	0	0	0	0	0	0	0	0	0	0	0	0	0	0	0	0	0
NID2	0	0	0	0	0	0	0	0	0	0	0	0	0	0	0	0	0	0	0	0	0	0	0	0	0	0	0
NINJ1	0	0	0	0	0	0	0	0	0	0	0	0	0	0	0	0	0	0	0	0	0	0	0	0	0	0	0
NIT1	0	0	0	0	0	0	0	0	0	0	0	0	0	0	0	0	0	0	0	0	0	0	0	0	0	0	0
NIT2	0	0	0	0	0	0	0	0	0	0	0	0	0	0	0	0	0	0	0	0	0	0	0	0	0	0	0
NLGN1	0	0	0	0	0	0	0	0	0	0	0	0	0	0	0	0	0	0	0	0	0	0	0	0	0	0	0
NLGN2	0	0	0	0	0	0	0	0	0	0	0	0	0	0	0	0	0	0	0	0	0	0	0	0	0	0	0
NME1	0	0	0	0	0	0	0	0	0	0	0	0	0	0	0	0	0	0	0	0	0	0	0	0	0	0	0
NME3	0	0	0	0	0	0	-0.00167999	0	0	0	0	0	0	0	0	0	0	0	0	0	0	0	0	0	0	0	0
NMI	0	0	0	0	0	0	0	0	0	0	0	0	0	0	0	0	0	0	0	0	0	0	0	0	0	0	0
NMNAT1	0	0	0	0	0	0	0	0	0	0	0	0	0	0	0	0	0	0	0	0	0	0	0	0	0	0	0
NMRK2	0	0	0	0	0	0	0	0	0	0	0	0	0	0	0	0	0	0	0	0	0	0	0	0	0	0	0
NMT1	0	0	0	0	0	0	0	0	0	0	0	0	0	0	0	0	0	0	0	0	0	0	0	0	0	0	0
NOMO1	0	0	0	0	0	0	0	0	0	0	0	0	0	0	0	0	0	0	0	0	0	0	0	0	0	0	0
NOP56	0	0	0	0	0	0	0	0	0	0	0	0	0	0	0	0	0	0	0	0	0	0	0	0	0	0	0
NOS1	0	0	0	0	0	0	0	0	0	0	0	0	0	0	0	0	0	0	0	0	0	0	0	0	0	0	0
NOS2	0	0	0	0	0	0	-0.00155289	0	0	0	0	0	0	0	0	0	0	0	0	0	0	0	0	0	0	0	0
NOS3	0	0	0	0	0	0	0	0	0	0	0	0	0	0	0	0	0	0	0	0	0	0	0	0	0	0	0
NOTCH1	0	0	0	0	0	0	0	0	0	0	0	0	0	0	0	0	0	0	0	0	0	0	0	0	0	0	0
NOTCH2	0	0	0	0	0	0	0	0	0	0	0	0	0	0	0	0	0	0	0	0	0	0	0	0	0	0	0
NOTCH3	0	0	0	0	0	0	-0.00379018	0	0	0	0	0	0	0	0	0	0	0	0	0	0	0	0	0	0	0	0
NPDC1	0	0	0	0	0	0	0	0	0	0	0	0	0	0	0	0	0	0	0	0	0	0	0	0	0	0	0
NPHS1	0	0	0	0	0	0	0	0	0	0	0	0	0	0	0	0	0	0	0	0	0	0	0	0	0	0	0
NPHS2	0	0	0	0	0	0	0	0	0	0	0	0	0	0	0	0	0	0	0	0	0	0	0	0	0	0	0
NPL	0	0.00295698	0	0	0	0	0	0	0	0	0	0	0	0	0	0	0	0	0	0	0	0	0	0	0	0	0
NPPB	0	0.00644857	0	0	0	0	0	0	0	0.00183431	0	0	0	0	0	0	0	0	0	0	0	0	0	0	0.00315974	0	0
NPPC	0	0	0	0	0	0	0	0	0	0	0	0	0	0	0	0	0	0	0	0	0	0	0	0	0	0	0
NPR1	0	0	0	0	0	0	0	0	0	0	0	0	0	0	0	0	0	0	0	0	0	0	0	0	0	0	0
NPTN	0	0	0	0	0	0	0	0	0	0	0	0	0	0	0	0	0	0	0	0	0	0	0	0	0	0	0
NPTX1	0	0	0	0	0	0	0	0	0	0	0	0	0	0	0	0	0	0	0	0	0	0	0	0	0	0	0
NPTX2	0	8.39e-05	0	0	0	0	0	0	0	0	0	0	0	0	0	0	0	0	0	0	0	0	0	0	0	0	0
NPTXR	0	0	0	0	-0.00102475	0	0	0	0	0	0	0	0	0	0	0	0	0	0	0	0	0	0	0	0	0	0
NPY	0	0	0	0	0	0	0.00340392	0	0	0	0	0	0	0	0	0	0	0	0	0	0	0	0	0	0	0	0
NRCAM	0	0	0	0	0	0	0.000649196	0	0	0	0	0	0	0	0	0	0	0	0	0	0	0	0	0	0	0	0
NRGN	0	0	0	0	0	0	0	0	0	0	0	0	0	0	0	0	0	0	0	0	0	0	0	0	0	0	0
NRN1	0	0	0	0	0	0	0	0	0	0	0	0	0	0	0	0	0	0	0	0	0	0	0	0	0	0	0
NRP1	0	0	0	0	0	0	0.00102024	0	0	0	0	0	0	0	0	0	0	0	0	0	0	0	0	0	0	0	0
NRP2	0	0	0	0	0	0	0	0	0	0	0	0	0	0	0	0	0	0	0	0	0	0	0	0	0	0	0
NRTN	0	0	0	0	0	0	0	0	0	0	0	0	0	0	0	0	0	0	0	0	0	0	0	0	0	0	0
NRXN3	0	0	0	0	0	0	0	0	0	0	0	0	0	0	0	0	0	0	0	0	0	0	0	0	0	0	0
NSFL1C	0	0	0	0	0	0	0	0	0	0	0	0	0	0	0	0	0	0	0	0	0	0	0	0	0	0	0
NT5C	0	0	0	0	0	0	0	0	0	0	0	0	0	0	0	0	0	0	0	0	0	0	0	0	0	0	0
NT5C1A	0	0	0	0	0	0	0	0	0	0	0	0	0	0	0	0	0	0	0	0	0	0	0	0	0	0	0
NT5C3A	0	0	0	0	0	0	0	0	0	0	0	0	0	0	0	0	0	0	0	0	0	0	0	0	0	0	0
NT5E	0	0	0	0	0	0	0	0	0	0	0	0	0	0	0	0	0	0	0	0	0	0	0	0	0	0	0
NTF3	0	0	-0.000645959	-0.00130606	0	0	0	0	0	0	0	0	0	0	0	0	0	0	0	0	0	0	0	0	0	0	0
NTF4	0	0	0	-0.000877219	0	0	0	0	0	0	0	0	0	0	0	0	0	0	0	0	0	0	0	0	0	0	0
NTRK3	0	0	0	0	0	0	0.00315004	0	0	0	0	0	0	0	0	0	0	0	0	0	0	0	0	0	0	0	0
NTproBNP	0	0	0	0	0	0	0	0	0	0	0	0	0	0	0	0	0	0	0	0	0	0	0	0	0	0	0
NUB1	0	0	0	0	0	0	0	0	0	0	0	0	0	0	0	0	0	0	0	0	0	0	0	0	0	0	0
NUBP1	0	0	0	0	0	0	0	0	0	0	0	0	0	0	0	0	0	0	0	0	0	0	0	0	0	0	0
NUCB2	0	0	0	0	0	0	0	0	0	0	0	0	0	0	0	0	0	0	0	0	0	0	0	0	0	0	0
NUDC	0	0	0	0	0	0	0	0	0	0	0	0	0	0	0	0	0	0	0	0	0	0	0	0	0	0	0
NUDT10	0	0	0	0	0	0	0	0	0	0	0	0	0	0	0	0	0	0	0	0	0	0	0	0	0	0	0
NUDT15	0	0	0	0	0	0	0	0	0	0	0	0	0	0	0	0	0	0	0	0	0	0	0	0	0	0	0
NUDT16	0	0	0	0	0	0	0	0	0	0	0	0	0	0	0	0	0	0	0	0	0	0	0	0	0	0	0
NUDT2	0	0	0	0	0	0	0	0	0	0	0	0	0	0	0	0	0	0	0	0	0	0	0	0	0	0	0
NUDT5	0	0	0	0	0	0	0	0	0	0	0	0	0	0	0	0	0	0	0	0	0	0	0	0	0	0	0
NUMB	0	0	0	0	0	0	0	0	0	0	0	0	0	0	0	0	0	0	0	0	0	0	0	0	0	0	0
NUP50	0	0	0	0	0	0	0	0	0	0	0	0	0	0	0	0	0	0	0	0	0	0	0	0	0	0	0
NXPE4	0	0	0	0	0	0	0	0	0	0	0	0	0	0	0	0	0	0	0	0	0	0	0	0	0	0	0
NXPH1	0	0	0	0	0	0	0	0	0	0	0	0	0	0	0	0	0	0	0	0	0	0	0	0	0	0	0
NXPH3	0	0	-0.00197714	0	0	0	0	0	0	0	0	0	0	0	0	0	0	0	0	0	0	0	0	0	0	0	0
OBP2B	0	0	0	0	0	-0.000418538	0	0	0	0	0	0	0	0	0	0	0	0	0	0	0	0	0	0	0	0	0
OCLN	0	0	0	0	0	0.000111967	0	0	0	0	0	0	0	0	0	0	0	0	0	0	0	0	0	0	0	0	0
ODAM	0	-0.00244826	0	-0.00499898	-0.00045943	0	0	0	0	0	0	0	0	0	0	0	0	0	0	0	0	0	0	0	-7.79e-06	0	0
OFD1	0	0	0	0	0	0	0	0	0	0	0	0	0	0	0	0	0	0	0	0	0	0	0	0	0	0	0
OGA	0	0	0	0	0	0	0	0	0	0	0	0	0	0	0	0	0	0	0	0	0	0	0	0	0	0	0
OGFR	0	0	0	0	0	0	0	0	0	0	0	0	0	0	0	0	0	0	0	0	0	0	0	0	0	0	0
OGN	0	0	0	0	0	0	0	0	0	0	0	0	0	0	0	0	0	0	0	0	0	0	0	0	0	0	0
OGT	0	0	0	0	0	0	0	0	0	0	0	0	0	0	0	0	0	0	0	0	0	0	0	0	0	0	0
OLFM4	0	0	-0.000591739	0	0	0	0	0	0	0	0	0	0	0	0	0	0	0	0	0	0	0	0	0	0	0	0
OLR1	0	0	0	0	0	0	0	0	0	0	0	0	0	0	0	0	0	0	0	0	0	0	0	0	0	0	0
OMD	0	0	-0.000353207	0	0	0	0	0	0	0	0	0	0	0	0	0	0	0	0	0	0	0	0	0	0	0	0
OMG	0	0	0	0	0	0	0	0	0	0	0	0	0	0	0	0	0	0	0	0	0	0	0	0	0	0	0
OMP	0	0	0	0	0	0	0	0	0	0	0	0	0	0	0	0	0	0	0	0	0	0	0	0	0	0	0
OPHN1	0	0	0	0	0	0	0	0	0	0	0	0	0	0	0	0	0	0	0	0	0	0	0	0	0	0	0
OPLAH	0	0	0	0	0	0	0	0	0	0	0	0	0	0	0	0	0	0	0	0	0	0	0	0	0	0	0
OPTC	0	-0.00232137	0	0	0	0	-0.00369272	0	0	-0.000285017	0	0	0	0	0	0	0	0	0	0	0	0	0	0	0	0	0
ORM1	0	0	0	0	0	0	-0.000351684	0	0	0	0	0	0	0	0	0	0	0	0	0	0	0	0	0	0	0	0
OSBPL2	0	0	0	0	0	0	0	0	0	0	0	0	0	0	0	0	0	0	0	0	0	0	0	0	0	0	0
OSCAR	0	0	0	0	0	0	0	0	0	0	0	0	0	0	0	0	0	0	0	0	0	0	0	0	0	0	0
OSM	0	0	0	0	0	0	0	0	0	0	0	0	0	0	0	0	0	0	0	0	0	0	0	0	0	0	0
OSMR	0	0	0	0.00132077	0	0	0	0	0	0	0	0	0	0	0	0	0	0	0	0	0	0	0	0	0	0	0
OSTN	0	0	0	0	0	0	0	0	0	0	0	0	0	0	0	0	0	0	0	0	0	0	0	0	0	0	0
OTOA	0	0	0	0	0	0	0	0	0	0	0	0	0	0	0	0	0	0	0	0	0	0	0	0	0	0	0
OTUD6B	0	0	0	0	0	0	0	0	0	0	0	0	0	0	0	0	0	0	0	0	0	0	0	0	0	0	0
OTUD7B	0	0	0	0	0	0	0	0	0	0	0	0	0	0	0	0	0	0	0	0	0	0	0	0	0	0	0
OXCT1	0	0	0	0	0	0	0	0	0	0	0	0	0	0	0	0	0	0	0	0	0	0	0	0	0	0	0
OXT	0	0	0	0	0	0	0	0	0	0	0	0	0	0	0	0	0	0	0	0	0	0	0	0	0	0	0
P4HB	0	0	0	0	0	0	0	0	0	0	0	0	0	0	0	0	0	0	0	0	0	0	0	0	0	0	0
PACS2	0	0	0	0	0	0	0	0	0	0	0	0	0	0	0	0	0	0	0	0	0	0	0	0	0	0	0
PADI2	0	0	0	0	0	0	0	0	0	0	0	0	0	0	0	0	0	0	0	0	0	0	0	0	0	0	0
PADI4	0	0	0	0	0	0	0	0	0	0	0	0	0	0	0	0	0	0	0	0	0	0	0	0	0	0	0
PAEP	0	0	0	0	0	0	0	4.8e-05	0	0	0	0	0	0	0	0	0	0	0	0	0	0	0	0	0	0	0
PAFAH1B3	0	0	0	0	0	0	0	0	0	0	0	0	0	0	0	0	0	0	0	0	0	0	0	0	0	0	0
PAFAH2	0	0	0	0	0	0	0	0	0	0	0	0	0	0	0	0	0	0	0	0	0	0	0	0	0	0	0
PAG1	0	0	0	0	0	0.000482934	0	0	0	0	0	0	0	0	0	0	0	0	0	0	0	0	0	0	0	0	0
PAGR1	0	0	0	0	0	0	0	0	0	0	0	0	0	0	0	0	0	0	0	0	0	0	0	0	0	0	0
PAIP2B	0	0	0	0	0	0	0	0	0	0	0	0	0	0	0	0	0	0	0	0	0	0	0	0	0	0	0
PAK4	0	0	0	0	0	0	0	0	0	0	0	0	0	0	0	0	0	0	0	0	0	0	0	0	0	0	0
PALLD	0	0	0	0	0	0	0	0	0	0	0	0	0	0	0	0	0	0	0	0	0	0	0	0	0	0	0
PALM	0	0	0	0	0	0	0	0	0	0	0	0	0	0	0	0	0	0	0	0	0	0	0	0	0	0	0
PALM2	0	0	0.00125816	0	0	0.00101987	0	0	0	0	0	0	0	0	0	0	0	0	0	0	0	0	0	0	0	0	0
PALM3	0	0	0	0	0	0	0	0	0	0	0	0	0	0	0	0	0	0	0	0	0	0	0	0	0	0	0
PAM	0	0	0	0	0	0	-0.00462001	0	0	0	0	0	0	0	0	0	0	0	0	0	0	0	0	0	0	0	0
PAMR1	0	0	0	0	0	0	0.00139906	0	0	0	0	0	0	0	0	0	0	0	0	0	0	0	0	0	0	0	0
PAPPA	0	0	0	0	0	0	0	0	0	0	0	0	0	0	0	0	0	0	0	0	0	0	0	0	0	0	0
PARD3	0	0	0	0	0	0	0	0	0	0	0	0	0	0	0	0	0	0	0	0	0	0	0	0	0	0	0
PARK7	0	0	0	0	0	0	0	0	0	0	0	0	0	0	0	0	0	0	0	0	0	0	0	0	0	0	0
PARP1	0	0	0	0	0	0	0	0	0	0	0	0	0	0	0	0	0	0	0	0	0	0	0	0	0	0	0
PAXX	0	0	0	0	0	0	0	0	0	0	0	0	0	0	0	0	0	0	0	0	0	0	0	0	0	0	0
PBK	0	0	0	0	0	0	0	0	0	0	0	0	0	0	0	0	0	0	0	0	0	0	0	0	0	0	0
PBLD	0	0	0	0	0	0	0	0	0	0	0	0	0	0	0	0	0	0	0	0	0	0	0	0	0	0	0
PBXIP1	0	0	0	0	0	0	0	0	0	0	0	0	0	0	0	0	0	0	0	0	0	0	0	0	0	0	0
PCARE	0	0	0	0	0	0	0	0	0	0	0	0	0	0	0	0	0	0	0	0	0	0	0	0	0	0	0
PCBD1	0	0	0	0	0	0	0	0	0	0	0	0	0	0	0	0	0	0	0	0	0	0	0	0	0	0	0
PCBP2	0	0	0	0	0	0	0	0	0	0	0	0	0	0	0	0	0	0	0	0	0	0	0	0	0	0	0
PCDH1	0	0	0	0	0	0	0	0	0	0	0	0	0	0	0	0	0	0	0	0	0	0	0	0	0	0	0
PCDH12	0	0	0	0	0	0	0	0	0	0	0	0	0	0	0	0	0	0	0	0	0	0	0	0	0	0	0
PCDH17	0	0	0	0	0	0	0	0	0	0	0	0	0	0	0	0	0	0	0	0	0	0	0	0	0	0	0
PCDH7	0	0	0	0	0	0	0	0	0	0	0	0	0	0	0	0	0	0	0	0	0	0	0	0	0	0	0
PCDH9	0	0	0	0	0	0	0	0	0	0	0	0	0	0	0	0	0	0	0	0	0	0	0	0	0	0	0
PCDHB15	0	0	0	0	0	0	0	0	0	0	0	0	0	0	0	0	0	0	0	0	0	0	0	0	0	0	0
PCNA	0	0	0	0	0	0	0	0	0	0	0	0	0	0	0	0	0	0	0	0	0	0	0	0	0	0	0
PCSK7	0	0	0	0	0	0	0	0	0	0	0	0	0	0	0	0	0	0	0	0	0	0	0	0	0	0	0
PCSK9	0	0	0	0	0	0	0.000315398	0	0	0	0	0	0	0	0	0	0	0	0	0	0	0	0	0	0.00590984	0	0
PCYT2	0	0	0	0	0	0	0	0	0	0	0	0	0	0	0	0	0	0	0	0	0	0	0	0	0	0	0
PDAP1	0	0	0	0	0	0	0	0	0	0	0	0	0	0	0	0	0	0	0	0	0	0	0	0	0	0	0
PDCD1	0	0	0	0	0	0	0	0	0	0	0	0	0	0	0	0	0	0	0	0.00202992	0	0.00113952	0	0	0	0	0
PDCD1LG2	0	0	0	0	0	0	0	0	0	0	0	0	0	0	0	0	0	0	0	0	0	0	0	0	0	0	0
PDCD5	0	0	0	0	0	0	0	0	0	0	0	0	0	0	0	0	0	0	0	0	0	0	0	0	0	0	0
PDCD6	0	0	0	0	0	0	0	0	0	0	0	0	0	0	0	0	0	0	0	0	0	0	0	0	0	0	0
PDCL2	0	0	0	0	0	0	0	0	0	0	0	0	0	0	0	0	0	0	0	0	0	0	0	0	0	0	0
PDE1C	0	0	0	0	0	0	0	0	0	0	0	0	0	0	0	0	0	0	0	0	0	0	0	0	0	0	0
[truncated: 921 more rows]

## Sheet: Supplementary Table 6
Supplementary Table 6.	Summary of protein contributions to the linear protein risk scores
Condition	Number of proteins	Number of shared proteins	Number of unique proteins	Number of positive proteins	Number of negative proteins
Asthma	54	26	28	30	24
Atrial fibrillation	93	61	32	49	44
COPD	83	54	29	41	42
Coronary heart disease	113	82	31	54	59
Dementia	24	16	8	11	13
Depression	63	34	29	37	26
Endometriosis	1	0	1	1	0
Heart failure	68	61	7	38	30
Ischaemic stroke	16	13	3	14	2
Motor neuron disease	1	1	0	1	0
Primary Malignancy - Breast	19	11	8	11	8
Primary Malignancy - Colorectal and anus	3	3	0	3	0
Primary Malignancy - Gynaecological	4	4	0	2	2
Primary Malignancy - Lung and trachea	11	11	0	8	3
Primary Malignancy - Prostate	1	1	0	1	0
Primary pulmonary hypertension	12	11	1	10	2
Psoriasis	4	2	2	4	0
Rheumatoid Arthritis	20	13	7	14	6
Type-2 Diabetes	184	58	126	85	99

## Sheet: Supplementary Table 7
Supplementary Table 7.		SHAP values for outcomes where the non-linear risk score outperformed (>0.05 C-Index) the linear risk scores.
	Absolute mean value
Protein	Parkinson's disease	Pulmonary embolism	Lupus erythematosus	End-stage renal disease	Total absolute mean
CD27				0.000321191	0.000321191
GDF15				0.000313002	0.000313002
NECTIN4				0.000298147	0.000298147
RNASE1				0.000294583	0.000294583
SHISA5				0.000273417	0.000273417
IGFBP4				0.00026363	0.00026363
SPINK1				0.00025872	0.00025872
WFDC2		0.00012756		0.000251229	0.00037879
HAVCR1	7.43317e-05			0.00025034	0.000324672
MMP7				0.000233459	0.000233459
CD59		6.68666e-05		0.000231928	0.000298795
PTGDS				0.000229527	0.000229527
VSIG4			0.00021968	0.00021968	0.000439359
IGFBP6	4.14669e-05			0.000219263	0.00026073
NPC2		5.89058e-05		0.000217907	0.000276813
EFNA4				0.000215885	0.000215885
VSIG2				0.000209594	0.000209594
PIK3IP1				0.000208867	0.000208867
EFNA1				0.000198163	0.000198163
GUCA2A				0.000195031	0.000195031
PSAP				0.000194506	0.000194506
RNASET2		8.24189e-05		0.000194501	0.00027692
KLK11				0.000193381	0.000193381
COL15A1		0.000114539		0.000188998	0.000303537
TNFRSF10A	7.73794e-05			0.000186508	0.000263888
CILP				0.000185413	0.000185413
COL18A1				0.0001847	0.0001847
RNASE6				0.000183708	0.000183708
NBL1			0.000183513	0.000183513	0.000367027
TFF2				0.000182886	0.000182886
ATRAID				0.000181709	0.000181709
TNFRSF13B			0.000175226	0.000175226	0.000350452
RUVBL1				0.00017334	0.00017334
CEACAM8		0.000172158		0.000172547	0.000344705
TNFRSF17		0.000105838		0.000170055	0.000275893
CBLIF		0.000109202		0.000167663	0.000276864
PGA4				0.000167331	0.000167331
INSL4				0.000164799	0.000164799
SCGN				0.000162981	0.000162981
SLAMF7	5.76561e-05			0.000162326	0.000219982
GM2A				0.000160787	0.000160787
KLK13	8.61383e-05			0.0001607	0.000246838
CPXM2				0.000160307	0.000160307
SCARB2				0.000160267	0.000160267
CCN3	5.64002e-05			0.000158652	0.000215052
TFF1	8.50365e-05			0.000156402	0.000241439
RGMB				0.000155102	0.000155102
RNASE4				0.00015485	0.00015485
FABP3		7.72166e-05	0.00015436	0.00015436	0.000385936
CD300E				0.000153045	0.000153045
B2M				0.000152036	0.000152036
CD79B				0.000152005	0.000152005
LAYN				0.000151933	0.000151933
PENK				0.000151373	0.000151373
CLEC1A				0.00015048	0.00015048
CD302		9.2592e-05		0.000150067	0.000242659
REN				0.000149438	0.000149438
RTBDN				0.000148488	0.000148488
TNFRSF1A				0.000148108	0.000148108
MZB1			0.000148039	0.000148039	0.000296077
FGF19		0.000158113		0.000147282	0.000305395
JAM2			0.000146877	0.000146877	0.000293754
IL1RL1			0.000144366	0.000144366	0.000288732
EPHA2				0.000143203	0.000143203
OCLN				0.000142367	0.000142367
SUSD4				0.000141334	0.000141334
PRAP1				0.000140489	0.000140489
SCG2				0.000140144	0.000140144
PPY				0.00013951	0.00013951
CLEC3B	8.29378e-05		0.000138519	0.000138519	0.000359976
IL17C				0.000137613	0.000137613
HSPG2				0.000136778	0.000136778
CKB	4.29121e-05			0.000136275	0.000179187
CHCHD10		5.41063e-05		0.000135898	0.000190004
CA14				0.000134438	0.000134438
CHGB				0.00013421	0.00013421
BTN3A2				0.00013386	0.00013386
DTX3		0.000156811	0.000132363	0.000132363	0.000421538
MYBPC1				0.00013168	0.00013168
CKAP4			0.000131521	0.000131521	0.000263041
SPINK4	5.63425e-05			0.000130157	0.0001865
IGLC2				0.000130034	0.000130034
YAP1		0.000124532		0.000129021	0.000253553
LILRB4				0.000128993	0.000128993
TGOLN2				0.000128929	0.000128929
NPDC1				0.00012862	0.00012862
FOLR1			0.000128573	0.000128573	0.000257146
CPB1				0.000128165	0.000128165
PRSS2				0.000128054	0.000128054
RASSF2				0.000127668	0.000127668
TNFRSF19		0.000131437		0.000125087	0.000256524
FAM3D				0.000123457	0.000123457
REG4				0.00012336	0.00012336
EFHD1				0.000122033	0.000122033
FSTL3				0.000121834	0.000121834
INHBB				0.00012115	0.00012115
EDA2R	0.000129716	7.91068e-05		0.0001197	0.000328523
RARRES1				0.000119171	0.000119171
RELT		8.95498e-05	0.000117932	0.000117932	0.000325414
CDSN				0.000117467	0.000117467
CST3			0.000116991	0.000116991	0.000233982
SEPTIN8	4.42463e-05			0.000116833	0.000161079
CA9				0.000116647	0.000116647
CD38			0.00011642	0.00011642	0.00023284
DKK4			0.000116118	0.000116118	0.000232236
DEFA1_DEFA1B				0.000115818	0.000115818
LGALS9				0.000115028	0.000115028
NBN				0.0001147	0.0001147
AGR2				0.000114695	0.000114695
ART3				0.000114316	0.000114316
CD14				0.000113962	0.000113962
CEACAM16			0.000113573	0.000113573	0.000227147
CNTNAP2	4.74238e-05	7.06892e-05		0.000112866	0.000230979
IFI30				0.000112566	0.000112566
SHC1				0.000110567	0.000110567
KLK14				0.000109932	0.000109932
ULBP2	5.0453e-05	9.13082e-05		0.000109479	0.00025124
CRELD1				0.000109149	0.000109149
SORCS2				0.000108178	0.000108178
LCN2				0.000107382	0.000107382
FCRL5				0.00010704	0.00010704
HSPB6	9.55129e-05	0.000160868		0.000106921	0.000363302
LEFTY2			0.000106803	0.000106803	0.000213606
NFASC	5.99509e-05			0.000106102	0.000166053
SEL1L				0.000105557	0.000105557
SLAMF1		0.000147462		0.00010459	0.000252052
SNCG				0.000104441	0.000104441
SPINK2			0.000104353	0.000104353	0.000208705
FAM3B				0.000104113	0.000104113
EPPK1				0.000102389	0.000102389
EGFL7			0.000101843	0.000101843	0.000203687
MMUT				0.000100433	0.000100433
IL19	5.58609e-05			0.0001003	0.000156161
GPR37				0.000100154	0.000100154
LETM1				9.88972e-05	9.88972e-05
LSP1				9.88036e-05	9.88036e-05
ABCA2	4.60872e-05			9.87655e-05	0.000144853
CLEC4D				9.85045e-05	9.85045e-05
ACP6				9.72712e-05	9.72712e-05
TIMP1				9.70597e-05	9.70597e-05
ACTA2		9.54064e-05		9.67027e-05	0.000192109
AREG			9.59926e-05	9.59926e-05	0.000191985
CXADR				9.56985e-05	9.56985e-05
PGF	0.000111085			9.56167e-05	0.000206702
QPCT				9.54377e-05	9.54377e-05
PLAUR			9.45199e-05	9.45199e-05	0.00018904
CHI3L1		8.37461e-05		9.40327e-05	0.000177779
PBXIP1				9.33491e-05	9.33491e-05
PAG1				9.30455e-05	9.30455e-05
RBFOX3	5.91174e-05	9.26819e-05		9.29542e-05	0.000244753
CCN5	5.06706e-05	0.000110074	9.17285e-05	9.17285e-05	0.000344201
ANGPTL4			9.15463e-05	9.15463e-05	0.000183093
BAP18				9.11986e-05	9.11986e-05
FST	4.99542e-05	7.47614e-05		9.09256e-05	0.000215641
MUC13				8.96055e-05	8.96055e-05
NECTIN2				8.86837e-05	8.86837e-05
ST6GAL1				8.80556e-05	8.80556e-05
KCTD5				8.80327e-05	8.80327e-05
HMOX2				8.67161e-05	8.67161e-05
CDNF				8.66001e-05	8.66001e-05
LRCH4				8.5518e-05	8.5518e-05
DTNB				8.53867e-05	8.53867e-05
VAMP5				8.45922e-05	8.45922e-05
TNFAIP2				8.26067e-05	8.26067e-05
PALM2				8.15502e-05	8.15502e-05
NT5C1A				8.12638e-05	8.12638e-05
NACC1				8.07375e-05	8.07375e-05
TCTN3				7.86675e-05	7.86675e-05
MAPK9				7.78842e-05	7.78842e-05
RBP5				7.78356e-05	7.78356e-05
PLIN3				7.75795e-05	7.75795e-05
FSHB	6.46406e-05		7.71808e-05	7.71808e-05	0.000219002
MCFD2				7.50584e-05	7.50584e-05
CD99	0.000126756		7.47321e-05	7.47321e-05	0.00027622
ITPA				7.4317e-05	7.4317e-05
MOCS2				7.10885e-05	7.10885e-05
PAXX				6.98952e-05	6.98952e-05
ABL1				6.90053e-05	6.90053e-05
BCR				6.34216e-05	6.34216e-05
BACH1				6.27858e-05	6.27858e-05
IPCEF1				6.03795e-05	6.03795e-05
ENTPD5		0.000237005			0.000237005
TNR		0.000233381			0.000233381
CD200R1		0.00022831			0.00022831
SPINK6		0.000219126			0.000219126
SUSD5	0.00010178	0.000218926			0.000320706
VIT		0.000217095			0.000217095
LYPD3	5.93472e-05	0.000214703			0.00027405
ISM1	6.48272e-05	0.000214201			0.000279028
LGALS4		0.0002133			0.0002133
CRTAC1		0.000211821			0.000211821
IFNAR1		0.000203892			0.000203892
ELN	0.000113106	0.000203582			0.000316688
COL9A1	9.85995e-05	0.000201739			0.000300339
MAMDC2		0.000193367			0.000193367
PTPRF		0.000189432			0.000189432
CD248		0.000183546			0.000183546
CRLF1	0.00014017	0.000180078			0.000320248
AOC3		0.000179329			0.000179329
LTA4H		0.000179114			0.000179114
SERPINI1		0.000179054			0.000179054
AKAP12		0.000175627			0.000175627
KDR	0.000114445	0.00017304			0.000287485
ARF6		0.000171917			0.000171917
DYNLT3		0.000171514			0.000171514
ST3GAL1		0.000171221			0.000171221
C1S	6.03969e-05	0.000171005			0.000231402
CPQ		0.000169285			0.000169285
ADGRG2	7.64987e-05	0.000167036			0.000243535
VEGFA		0.000164941			0.000164941
RSPO3	5.00603e-05	0.000163976			0.000214036
CDH17		0.000159438			0.000159438
TET2		0.000156599			0.000156599
IL17F		0.000155876			0.000155876
TIMD4		0.000155389			0.000155389
DDC		0.000155269			0.000155269
CTSF		0.000153944			0.000153944
IL18RAP		0.000152943			0.000152943
DOCK9		0.000152323			0.000152323
CORO6		0.000151236			0.000151236
LRG1		0.000150585			0.000150585
F11		0.000150468			0.000150468
LAMP3		0.000150188			0.000150188
COL24A1		0.000149457			0.000149457
IL2		0.000149076			0.000149076
GSTA3		0.000148296			0.000148296
FUT8		0.000148238			0.000148238
SCRG1	7.38906e-05	0.000147919			0.000221809
MYOM3	4.73061e-05	0.000146344			0.00019365
CD33	8.42714e-05	0.000146327			0.000230599
PVR		0.000145736			0.000145736
ICAM2		0.00014401			0.00014401
COMP		0.000143961			0.000143961
NPHS1	5.73636e-05	0.000143946			0.00020131
ADAMTS13	7.97872e-05	0.000143924			0.000223711
CSRP3	7.53131e-05	0.000141901			0.000217214
LTBP2	0.000104142	0.000141868			0.00024601
AGER	6.28493e-05	0.000141733			0.000204582
SLITRK2	4.11466e-05	0.00014159			0.000182736
RTKN2		0.00014105			0.00014105
GAD2		0.000139631			0.000139631
CLEC4M	0.000105448	0.000138636			0.000244084
UPB1		0.00013771			0.00013771
DPT	9.20405e-05	0.000135737			0.000227778
ACAN	0.0001526	0.000134887			0.000287487
IL1RL2		0.000134544			0.000134544
DIPK2B		0.000133194			0.000133194
SCG3		0.000132806			0.000132806
CTHRC1		0.000132375			0.000132375
C1QTNF9		0.000131048			0.000131048
NPTX1		0.000129856			0.000129856
LAMB1		0.000129594			0.000129594
LRP2BP		0.000128531			0.000128531
STC2	9.20654e-05	0.00012836			0.000220426
MDGA1		0.000128194			0.000128194
FBLN2	5.19105e-05	0.000126975			0.000178886
IL17RA		0.000126745			0.000126745
CTLA4		0.000126632			0.000126632
PHOSPHO1		0.000125581			0.000125581
CLMP		0.000125431			0.000125431
PLXDC2		0.000124717			0.000124717
CD300A		0.000124558			0.000124558
KEL	4.76262e-05	0.000124265			0.000171891
TMPRSS15		0.000122333			0.000122333
OBP2B	7.86149e-05	0.000122286			0.000200901
TREM2		0.00012176			0.00012176
TNFSF13		0.000121666			0.000121666
XCL1		0.000120187			0.000120187
IDI2		0.00011932			0.00011932
STEAP4		0.000118567			0.000118567
FABP6		0.000117911			0.000117911
PDCD1LG2		0.000117836			0.000117836
NFATC3		0.000117306			0.000117306
SIGLEC9		0.000116896			0.000116896
TYRO3		0.000116368			0.000116368
IL6		0.000115995			0.000115995
CPB2		0.000115935			0.000115935
IGFBPL1		0.000115766			0.000115766
SERPINA5		0.000115355			0.000115355
VNN1		0.000115208			0.000115208
DRAXIN		0.00011431			0.00011431
KLK3	0.000117494	0.000113736			0.00023123
PFDN2		0.000112697			0.000112697
PDE1C		0.000112489			0.000112489
TSPAN8		0.000111804			0.000111804
CLEC4C	9.00817e-05	0.000110782			0.000200863
CDON	0.000161775	0.000110383			0.000272158
HADH		0.000109761			0.000109761
SIL1		0.000109377			0.000109377
PROS1		0.000109133			0.000109133
IL22RA1		0.000108164			0.000108164
CRISP3		0.000107857			0.000107857
RAB6A		0.000107623			0.000107623
CRTAM		0.000107512			0.000107512
ITGB6		0.000107311			0.000107311
FGFBP3	4.92119e-05	0.000106954			0.000156166
APOBR		0.000106396			0.000106396
TMPRSS5	8.89354e-05	0.00010573			0.000194666
VIM		0.000105555			0.000105555
GHRL		0.000105238			0.000105238
BAIAP2	7.7793e-05	0.000104671			0.000182464
GPIHBP1		0.000104482			0.000104482
MAP1LC3A		0.000104413			0.000104413
LPO	7.05289e-05	0.000102982			0.000173511
SIGLEC8		0.000102954			0.000102954
PSCA		0.000102872			0.000102872
PRKAR1A		0.000102368			0.000102368
EVI2B		0.000102352			0.000102352
BOC	0.000112445	0.000102184			0.000214629
C1QTNF5		0.000101836			0.000101836
DPP6		0.000101789			0.000101789
NPR1		0.000101647			0.000101647
DAPK2		0.000101526			0.000101526
C1R		0.00010123			0.00010123
S100A14		0.000101043			0.000101043
DCN		9.8889e-05			9.8889e-05
CCL25	6.16181e-05	9.86278e-05			0.000160246
SELL		9.86178e-05			9.86178e-05
TPPP3	5.75994e-05	9.8118e-05			0.000155717
PDGFC	0.000130079	9.74662e-05			0.000227545
CCS		9.7444e-05			9.7444e-05
CPOX		9.73467e-05			9.73467e-05
VASN		9.70717e-05			9.70717e-05
IL20RB		9.64943e-05			9.64943e-05
MLLT1		9.57103e-05			9.57103e-05
FLT4		9.54233e-05			9.54233e-05
VSNL1		9.53756e-05			9.53756e-05
UNC5D		9.53199e-05			9.53199e-05
TRIM26		9.53078e-05			9.53078e-05
SFRP4	0.00020614	9.52014e-05			0.000301341
EPHA1		9.50613e-05			9.50613e-05
IL1R2		9.50077e-05			9.50077e-05
RECK		9.46383e-05			9.46383e-05
LECT2		9.3908e-05			9.3908e-05
ABO		9.38548e-05			9.38548e-05
PTPRH		9.34825e-05			9.34825e-05
VNN2	6.62448e-05	9.29727e-05			0.000159218
MXRA8		9.20319e-05			9.20319e-05
VCAN		9.18604e-05			9.18604e-05
UBQLN3		9.18176e-05			9.18176e-05
APEX1		9.16609e-05			9.16609e-05
EPN1		9.14645e-05			9.14645e-05
TSHB		9.12119e-05			9.12119e-05
CFHR5		9.08351e-05			9.08351e-05
CRX		9.0734e-05			9.0734e-05
ATP1B1		9.04592e-05			9.04592e-05
SMARCA2		9.03243e-05			9.03243e-05
IL33		9.02861e-05			9.02861e-05
PTPRM		9.01795e-05			9.01795e-05
CD209	0.000142482	9.01115e-05			0.000232594
ROBO4		8.99279e-05			8.99279e-05
NELL2		8.98841e-05			8.98841e-05
QSOX1		8.87272e-05			8.87272e-05
SCRIB		8.85019e-05			8.85019e-05
CALB2	7.55131e-05	8.84336e-05			0.000163947
PHLDB1		8.83461e-05			8.83461e-05
RGS8		8.82508e-05			8.82508e-05
IFT20		8.82287e-05			8.82287e-05
VTCN1	6.981e-05	8.81386e-05			0.000157949
CCND2		8.80938e-05			8.80938e-05
HMMR		8.77919e-05			8.77919e-05
SPAG1		8.76814e-05			8.76814e-05
DUSP13		8.74509e-05			8.74509e-05
LEPR		8.73705e-05			8.73705e-05
CALB1		8.73168e-05			8.73168e-05
LILRA2		8.73045e-05			8.73045e-05
CSPG4	7.0128e-05	8.72486e-05			0.000157377
TNFRSF10B	5.02398e-05	8.68673e-05			0.000137107
ATP6V1G2		8.68011e-05			8.68011e-05
FGF5	8.68024e-05	8.66247e-05			0.000173427
TOMM20		8.65501e-05			8.65501e-05
VWF		8.57075e-05			8.57075e-05
CDH1		8.54995e-05			8.54995e-05
IL1RAP		8.52282e-05			8.52282e-05
DMD		8.51988e-05			8.51988e-05
BRD1		8.51208e-05			8.51208e-05
GALNT10	5.55366e-05	8.49409e-05			0.000140477
GP2		8.4899e-05			8.4899e-05
TSPAN7		8.4892e-05			8.4892e-05
C1RL	5.0048e-05	8.48474e-05			0.000134895
ADGRE2		8.40495e-05			8.40495e-05
LHB		8.39401e-05			8.39401e-05
NPPC		8.37176e-05			8.37176e-05
CDA	4.81211e-05	8.31321e-05			0.000131253
APOL1	7.02605e-05	8.30344e-05			0.000153295
CNTF		8.29684e-05			8.29684e-05
TNC		8.29625e-05			8.29625e-05
NCS1	0.000108046	8.27952e-05			0.000190842
IGDCC4		8.26087e-05			8.26087e-05
CSF2RA		8.24703e-05			8.24703e-05
CEACAM20		8.24419e-05			8.24419e-05
CCL19		8.23099e-05			8.23099e-05
CD207		8.21203e-05			8.21203e-05
COL4A1		8.21154e-05			8.21154e-05
RNF4		8.20301e-05			8.20301e-05
FGL1		8.19806e-05			8.19806e-05
COL4A4	0.000132515	8.19571e-05			0.000214472
SSBP1	6.66063e-05	8.16994e-05			0.000148306
SF3B4		8.15436e-05			8.15436e-05
SNAP25		8.12467e-05			8.12467e-05
ANXA10		8.113e-05			8.113e-05
BMP6		8.09899e-05			8.09899e-05
CHRDL2	0.000216354	8.05334e-05			0.000296887
H2AP		8.02506e-05			8.02506e-05
CD70		7.9411e-05			7.9411e-05
BCAT2		7.91352e-05			7.91352e-05
PDIA2	9.99085e-05	7.91085e-05			0.000179017
FLT3		7.91036e-05			7.91036e-05
RSPO1		7.88383e-05			7.88383e-05
DSG4		7.88049e-05			7.88049e-05
CDK1		7.87125e-05			7.87125e-05
AMIGO2	7.80444e-05	7.86874e-05			0.000156732
C7	0.000137652	7.86118e-05			0.000216264
TPM3		7.82812e-05			7.82812e-05
PAEP	0.000292879	7.82648e-05			0.000371144
ATF2		7.82506e-05			7.82506e-05
STX16		7.74074e-05			7.74074e-05
DDX1		7.71667e-05			7.71667e-05
ITIH1		7.71318e-05			7.71318e-05
SLC34A3		7.70856e-05			7.70856e-05
UPK3BL1	6.44719e-05	7.69972e-05			0.000141469
ATP6V1F		7.68011e-05			7.68011e-05
IDO1		7.67979e-05			7.67979e-05
HSBP1	6.7882e-05	7.67272e-05			0.000144609
TSLP		7.66604e-05			7.66604e-05
GGT5		7.66469e-05			7.66469e-05
CDHR1	5.26712e-05	7.64828e-05			0.000129154
FLRT2		7.64047e-05			7.64047e-05
HSPB1		7.59544e-05			7.59544e-05
MAP2	4.44573e-05	7.58817e-05			0.000120339
GP1BA		7.56713e-05			7.56713e-05
ALDH3A1		7.55332e-05			7.55332e-05
GAS2		7.52885e-05			7.52885e-05
IL10		7.51586e-05			7.51586e-05
CDH4	6.29162e-05	7.51035e-05			0.00013802
CPA4		7.49924e-05			7.49924e-05
ALPI		7.48702e-05			7.48702e-05
SERPINC1		7.46365e-05			7.46365e-05
CCL28		7.43882e-05			7.43882e-05
ARID3A		7.43127e-05			7.43127e-05
LRPAP1	7.503e-05	7.42765e-05			0.000149306
BPIFB1		7.42687e-05			7.42687e-05
RPGR		7.40906e-05			7.40906e-05
MANSC4		7.40347e-05			7.40347e-05
CRIP2		7.40029e-05			7.40029e-05
ATXN2		7.37309e-05			7.37309e-05
NOTCH1		7.3671e-05			7.3671e-05
TPK1	0.000135793	7.3309e-05			0.000209101
MAN2B2		7.32289e-05			7.32289e-05
CTRB1		7.29639e-05			7.29639e-05
ANGPTL2		7.28411e-05			7.28411e-05
GFRAL	6.50933e-05	7.27124e-05			0.000137806
AMY2A		7.26832e-05			7.26832e-05
NPY		7.24671e-05			7.24671e-05
GBA		7.23298e-05			7.23298e-05
THOP1	7.75738e-05	7.22669e-05			0.000149841
IGFBP7		7.225e-05			7.225e-05
COX6B1		7.21224e-05			7.21224e-05
TIGAR		7.21111e-05			7.21111e-05
AMBP		7.20378e-05			7.20378e-05
TNN		7.19337e-05			7.19337e-05
ADAM12	5.16896e-05	7.18676e-05			0.000123557
IL1B		7.18336e-05			7.18336e-05
HMGCL		7.17986e-05			7.17986e-05
IL24		7.14577e-05			7.14577e-05
SCARA5		7.1442e-05			7.1442e-05
CINP		7.12882e-05			7.12882e-05
CTSV	0.000101177	7.11845e-05			0.000172362
MB		7.08094e-05			7.08094e-05
HK2		7.07632e-05			7.07632e-05
C1QL2		7.02671e-05			7.02671e-05
SCN4B		7.02493e-05			7.02493e-05
TREML2	6.56747e-05	6.99451e-05			0.00013562
LILRA6		6.98581e-05			6.98581e-05
FN1	4.65193e-05	6.97824e-05			0.000116302
PTX3		6.97215e-05			6.97215e-05
BSG		6.96813e-05			6.96813e-05
ENG		6.96607e-05			6.96607e-05
SPP1	0.000152272	6.96555e-05			0.000221928
VWA1		6.91836e-05			6.91836e-05
ANGPT1		6.91434e-05			6.91434e-05
PSG1		6.88656e-05			6.88656e-05
AGBL2		6.88362e-05			6.88362e-05
SLC39A5		6.87542e-05			6.87542e-05
TMEM25		6.85821e-05			6.85821e-05
ECI2		6.85189e-05			6.85189e-05
DBH		6.84302e-05			6.84302e-05
CD276		6.82047e-05			6.82047e-05
SMAD5		6.81863e-05			6.81863e-05
MYBPC2		6.81331e-05			6.81331e-05
SORD		6.80812e-05			6.80812e-05
STAB2		6.79087e-05			6.79087e-05
NGF	4.89131e-05	6.78024e-05			0.000116715
LDLR	4.32917e-05	6.74675e-05			0.000110759
IL36A		6.739e-05			6.739e-05
ICAM4		6.7305e-05			6.7305e-05
GALNT2	6.08241e-05	6.71836e-05			0.000128008
CACNA1C		6.70882e-05			6.70882e-05
ARSA		6.70313e-05			6.70313e-05
UBAC1		6.69057e-05			6.69057e-05
RNF168		6.69055e-05			6.69055e-05
ICOSLG		6.67628e-05			6.67628e-05
MYL3		6.67243e-05			6.67243e-05
HRC		6.65997e-05			6.65997e-05
TP53BP1		6.65951e-05			6.65951e-05
CD55		6.62858e-05			6.62858e-05
NCAN		6.59788e-05			6.59788e-05
CLEC4A	8.95277e-05	6.59353e-05			0.000155463
SELE		6.56469e-05			6.56469e-05
KLK6		6.56306e-05			6.56306e-05
FGFBP2		6.55874e-05			6.55874e-05
FNDC1		6.53648e-05			6.53648e-05
AMBN	8.55908e-05	6.53527e-05			0.000150944
PNPT1		6.50717e-05			6.50717e-05
CTSO		6.49426e-05			6.49426e-05
KLK12		6.48574e-05			6.48574e-05
LTB		6.48218e-05			6.48218e-05
BPIFB2		6.47999e-05			6.47999e-05
ATP6AP2		6.45373e-05			6.45373e-05
CCL14		6.43769e-05			6.43769e-05
FETUB		6.43227e-05			6.43227e-05
PIGR		6.40697e-05			6.40697e-05
POMC	0.000117129	6.40589e-05			0.000181188
CAMLG		6.4045e-05			6.4045e-05
LGALS1		6.39942e-05			6.39942e-05
SMTN		6.38429e-05			6.38429e-05
TLR4		6.36475e-05			6.36475e-05
ATP6V1D		6.34144e-05			6.34144e-05
AMY2B		6.32931e-05			6.32931e-05
FUT3_FUT5		6.32357e-05			6.32357e-05
NXPE4		6.31172e-05			6.31172e-05
PTP4A3		6.29231e-05			6.29231e-05
ENO3		6.27764e-05			6.27764e-05
TAFA5		6.25949e-05			6.25949e-05
NRCAM		6.2471e-05			6.2471e-05
IL18R1		6.24662e-05			6.24662e-05
APLP1		6.2415e-05			6.2415e-05
ENPP6	4.4204e-05	6.23788e-05			0.000106583
CCL24		6.23398e-05			6.23398e-05
PLAT	6.28951e-05	6.20324e-05			0.000124928
PTPRN2	8.61684e-05	6.19878e-05			0.000148156
DAND5		6.18878e-05			6.18878e-05
ARHGEF1		6.18696e-05			6.18696e-05
CTSH		6.1711e-05			6.1711e-05
TNFRSF9		6.16555e-05			6.16555e-05
ICA1		6.16184e-05			6.16184e-05
TOP1		6.16028e-05			6.16028e-05
DNAJC21		6.13436e-05			6.13436e-05
GZMH	4.95729e-05	6.12327e-05			0.000110806
CDH3	5.99049e-05	6.07955e-05			0.0001207
C5		6.06191e-05			6.06191e-05
SORBS1		6.04081e-05			6.04081e-05
NOTCH3	6.40819e-05	6.02859e-05			0.000124368
FCRL2		6.02579e-05			6.02579e-05
RAB37		6.02553e-05			6.02553e-05
MBL2		5.99192e-05			5.99192e-05
SCGB1A1	4.25789e-05	5.97901e-05			0.000102369
ZNRF4	0.000105918	5.96672e-05			0.000165585
CTSE		5.96172e-05			5.96172e-05
GNLY		5.95029e-05			5.95029e-05
RBP2		5.93949e-05			5.93949e-05
GCG		5.93586e-05			5.93586e-05
DEFB4A_DEFB4B	0.000107012	5.92623e-05			0.000166274
IGSF8		5.89131e-05			5.89131e-05
AHCY		5.86455e-05			5.86455e-05
VSTM1		5.86068e-05			5.86068e-05
EGFLAM		5.83279e-05			5.83279e-05
AMOT		5.82173e-05			5.82173e-05
SEZ6L		5.78213e-05			5.78213e-05
PVALB	5.01493e-05	5.77664e-05			0.000107916
SFRP1	7.45128e-05	5.76568e-05			0.00013217
TCL1A		5.76513e-05			5.76513e-05
BMPER		5.75869e-05			5.75869e-05
TIMM10		5.73395e-05			5.73395e-05
SRPX	8.67573e-05	5.71918e-05			0.000143949
EFEMP1		5.66897e-05			5.66897e-05
SCRN1		5.65101e-05			5.65101e-05
NDUFA5		5.6417e-05			5.6417e-05
HYOU1		5.62563e-05			5.62563e-05
AP3S2		5.54259e-05			5.54259e-05
KLK1		5.51852e-05			5.51852e-05
PAPPA		5.48615e-05			5.48615e-05
IL7		5.45998e-05			5.45998e-05
ANGPTL3		5.44837e-05			5.44837e-05
EPS8L2		5.44318e-05			5.44318e-05
BMP4		5.4329e-05			5.4329e-05
DECR1		5.40737e-05			5.40737e-05
LMOD1		5.38989e-05			5.38989e-05
CA4		5.36397e-05			5.36397e-05
THPO		5.3575e-05			5.3575e-05
APRT		5.31292e-05			5.31292e-05
CSTB		5.31138e-05			5.31138e-05
PTGES2		5.22431e-05			5.22431e-05
APCS		5.21376e-05			5.21376e-05
CES2		5.17948e-05			5.17948e-05
KYAT1		5.17518e-05			5.17518e-05
ROR1		5.16785e-05			5.16785e-05
STXBP1		5.13725e-05			5.13725e-05
CCL2		5.0728e-05			5.0728e-05
F3	5.05178e-05	5.02421e-05			0.00010076
LEP	5.99312e-05	4.97401e-05			0.000109671
FURIN	6.93127e-05	4.91789e-05			0.000118492
TDGF1	9.94501e-05	4.8999e-05			0.000148449
AHNAK	0.000147844	4.68436e-05			0.000194688
NEFL	0.00027163				0.00027163
PAFAH1B3	0.000217095				0.000217095
GFAP	0.000215346				0.000215346
HPGDS	0.000199922				0.000199922
WNT9A	0.000193202				0.000193202
CSDE1	0.00019317				0.00019317
IL13RA1	0.000168811				0.000168811
HNMT	0.000165372				0.000165372
PZP	0.000155627				0.000155627
PEPD	0.000151901				0.000151901
GZMB	0.000147673				0.000147673
CLEC10A	0.000142963				0.000142963
PROK1	0.000138301				0.000138301
ITGAV	0.000134895				0.000134895
MAPRE3	0.000133421				0.000133421
XG	0.000132386				0.000132386
ADAMTSL5	0.000131577				0.000131577
NPTX2	0.000131365				0.000131365
TXNL1	0.000129964				0.000129964
CD8A	0.00012983				0.00012983
FOLH1	0.000126835				0.000126835
ENPP2	0.000126455				0.000126455
KLKB1	0.000126409				0.000126409
HEPH	0.000125682				0.000125682
CXCL9	0.000125266				0.000125266
CSF2RB	0.000123104				0.000123104
SH3GL3	0.000122789				0.000122789
ADAMTSL4	0.000120933				0.000120933
SPRR3	0.000120842				0.000120842
NCR3LG1	0.000120115				0.000120115
TGFB2	0.000119808				0.000119808
ERBB3	0.000117677				0.000117677
PRL	0.000115825				0.000115825
TNFSF11	0.000113077				0.000113077
CD1C	0.000112629				0.000112629
LEG1	0.000112595				0.000112595
CSF3	0.000110927				0.000110927
VGF	0.000110153				0.000110153
KDM3A	0.000108322				0.000108322
KLK10	0.000108112				0.000108112
CNTNAP4	0.000107361				0.000107361
FLT1	0.000106993				0.000106993
CCNE1	0.000106983				0.000106983
SIRT1	0.00010607				0.00010607
GIP	0.000105039				0.000105039
EZR	0.000104668				0.000104668
ICAM5	0.000104553				0.000104553
IGFBP3	0.000103852				0.000103852
INSL3	0.000103354				0.000103354
MEGF9	0.000103349				0.000103349
GRP	0.000102876				0.000102876
RLN2	0.000102612				0.000102612
PALM3	0.000102403				0.000102403
HS6ST2	0.00010167				0.00010167
MLN	9.87068e-05				9.87068e-05
BAG3	9.86394e-05				9.86394e-05
ADGRG1	9.81282e-05				9.81282e-05
EGFR	9.74187e-05				9.74187e-05
GHR	9.47476e-05				9.47476e-05
NCAM1	9.40495e-05				9.40495e-05
IL4R	9.16938e-05				9.16938e-05
SKAP1	9.10788e-05				9.10788e-05
SOX2	9.08201e-05				9.08201e-05
GASK1A	9.06696e-05				9.06696e-05
SPINT3	8.93919e-05				8.93919e-05
RET	8.89832e-05				8.89832e-05
CFI	8.84886e-05				8.84886e-05
GAS6	8.84158e-05				8.84158e-05
PDGFRB	8.83028e-05				8.83028e-05
IGF1R	8.81104e-05				8.81104e-05
CDH15	8.78307e-05				8.78307e-05
STAU1	8.57924e-05				8.57924e-05
PNMA2	8.50823e-05				8.50823e-05
GBP4	8.47072e-05				8.47072e-05
DKKL1	8.37341e-05				8.37341e-05
ITGA11	8.20637e-05				8.20637e-05
NUBP1	8.13106e-05				8.13106e-05
SAP18	8.05799e-05				8.05799e-05
CLTA	8.04188e-05				8.04188e-05
LYPD8	8.00836e-05				8.00836e-05
RIPK4	7.98678e-05				7.98678e-05
MEP1B	7.95542e-05				7.95542e-05
SIRT5	7.94074e-05				7.94074e-05
FABP4	7.9351e-05				7.9351e-05
TADA3	7.89021e-05				7.89021e-05
KLK8	7.81768e-05				7.81768e-05
TNXB	7.79462e-05				7.79462e-05
ADAMTS15	7.77007e-05				7.77007e-05
VEGFD	7.7698e-05				7.7698e-05
PTPN9	7.76582e-05				7.76582e-05
PCSK9	7.75828e-05				7.75828e-05
LSM1	7.74509e-05				7.74509e-05
MATN2	7.7355e-05				7.7355e-05
ACRV1	7.68558e-05				7.68558e-05
ALPP	7.67645e-05				7.67645e-05
PTPRS	7.63257e-05				7.63257e-05
NID1	7.62892e-05				7.62892e-05
EBI3_IL27	7.62107e-05				7.62107e-05
TEF	7.56552e-05				7.56552e-05
CSF3R	7.53503e-05				7.53503e-05
MMP3	7.49444e-05				7.49444e-05
MERTK	7.46582e-05				7.46582e-05
MICB_MICA	7.45972e-05				7.45972e-05
TEX101	7.42383e-05				7.42383e-05
CREBZF	7.41197e-05				7.41197e-05
MILR1	7.36941e-05				7.36941e-05
EDDM3B	7.33386e-05				7.33386e-05
BRK1	7.1902e-05				7.1902e-05
GC	7.18445e-05				7.18445e-05
ARMCX2	7.15126e-05				7.15126e-05
ARHGAP1	7.13758e-05				7.13758e-05
GHRHR	7.13542e-05				7.13542e-05
FGF16	7.13533e-05				7.13533e-05
GAPDH	7.07246e-05				7.07246e-05
GDF2	6.93871e-05				6.93871e-05
SERPINB5	6.90292e-05				6.90292e-05
PODXL	6.88661e-05				6.88661e-05
KRT8	6.79937e-05				6.79937e-05
PRSS53	6.78835e-05				6.78835e-05
SCGB3A2	6.78639e-05				6.78639e-05
CD2	6.77697e-05				6.77697e-05
PLIN1	6.75209e-05				6.75209e-05
F10	6.73001e-05				6.73001e-05
FKBP4	6.72844e-05				6.72844e-05
TTN	6.71536e-05				6.71536e-05
CD160	6.68208e-05				6.68208e-05
APOD	6.6688e-05				6.6688e-05
S100A3	6.66522e-05				6.66522e-05
GART	6.63256e-05				6.63256e-05
MUC16	6.61644e-05				6.61644e-05
LRRC37A2	6.60061e-05				6.60061e-05
SPRING1	6.59516e-05				6.59516e-05
RRM2	6.57048e-05				6.57048e-05
NOMO1	6.54553e-05				6.54553e-05
OMD	6.53554e-05				6.53554e-05
UROS	6.51549e-05				6.51549e-05
SMPD3	6.48939e-05				6.48939e-05
CD5	6.46383e-05				6.46383e-05
CEP164	6.40483e-05				6.40483e-05
HSD11B1	6.3912e-05				6.3912e-05
APOF	6.38807e-05				6.38807e-05
CPLX2	6.38637e-05				6.38637e-05
IFIT1	6.3272e-05				6.3272e-05
ROBO2	6.23662e-05				6.23662e-05
NME1	6.23533e-05				6.23533e-05
CDHR2	6.21754e-05				6.21754e-05
IFNLR1	6.19345e-05				6.19345e-05
CRNN	6.17485e-05				6.17485e-05
TSC1	6.17065e-05				6.17065e-05
PCSK7	6.14527e-05				6.14527e-05
SERPINA3	6.12123e-05				6.12123e-05
SPRR1B	6.11689e-05				6.11689e-05
NAGA	6.09711e-05				6.09711e-05
TP53INP1	6.08391e-05				6.08391e-05
PBK	6.07475e-05				6.07475e-05
SEMA4C	6.06629e-05				6.06629e-05
KHK	6.06493e-05				6.06493e-05
GDNF	6.06293e-05				6.06293e-05
SGSH	5.95741e-05				5.95741e-05
CENPJ	5.94175e-05				5.94175e-05
SELPLG	5.93304e-05				5.93304e-05
MMP13	5.9322e-05				5.9322e-05
SKIV2L	5.88415e-05				5.88415e-05
ROBO1	5.84366e-05				5.84366e-05
APOB	5.84154e-05				5.84154e-05
AHSA1	5.84024e-05				5.84024e-05
FABP9	5.83158e-05				5.83158e-05
DOC2B	5.81816e-05				5.81816e-05
NENF	5.79304e-05				5.79304e-05
CGA	5.77013e-05				5.77013e-05
ANGPTL1	5.73223e-05				5.73223e-05
LRP1	5.71458e-05				5.71458e-05
CELA2A	5.7085e-05				5.7085e-05
PTK7	5.69683e-05				5.69683e-05
OSMR	5.69503e-05				5.69503e-05
IL31RA	5.67819e-05				5.67819e-05
TPBGL	5.64422e-05				5.64422e-05
UNC79	5.62166e-05				5.62166e-05
ITGAM	5.62118e-05				5.62118e-05
CSF1	5.57794e-05				5.57794e-05
BCAT1	5.57271e-05				5.57271e-05
PRCP	5.56649e-05				5.56649e-05
CD83	5.5582e-05				5.5582e-05
LCP1	5.55215e-05				5.55215e-05
FCN2	5.54931e-05				5.54931e-05
PFDN4	5.53935e-05				5.53935e-05
SERPINF2	5.50857e-05				5.50857e-05
IL16	5.50124e-05				5.50124e-05
LRRC38	5.50116e-05				5.50116e-05
TINAGL1	5.49825e-05				5.49825e-05
CWC15	5.47936e-05				5.47936e-05
MAG	5.47369e-05				5.47369e-05
CLEC11A	5.46652e-05				5.46652e-05
CLEC12A	5.4639e-05				5.4639e-05
ANKRA2	5.42356e-05				5.42356e-05
CD93	5.42064e-05				5.42064e-05
IL20RA	5.40574e-05				5.40574e-05
ERN1	5.37723e-05				5.37723e-05
ITGB5	5.3157e-05				5.3157e-05
CLASP1	5.27626e-05				5.27626e-05
SCLY	5.27591e-05				5.27591e-05
PRSS27	5.25109e-05				5.25109e-05
IL3	5.23879e-05				5.23879e-05
RAD23B	5.21063e-05				5.21063e-05
CD6	5.20552e-05				5.20552e-05
S100A13	5.1799e-05				5.1799e-05
DEFB103A_DEFB103B	5.17385e-05				5.17385e-05
NTproBNP	5.14724e-05				5.14724e-05
EFCAB2	5.14463e-05				5.14463e-05
LTA	5.13266e-05				5.13266e-05
KLK7	5.12363e-05				5.12363e-05
LAMP1	5.11897e-05				5.11897e-05
TP53	5.11706e-05				5.11706e-05
LILRB5	5.08874e-05				5.08874e-05
SESTD1	5.08335e-05				5.08335e-05
MMP10	5.08131e-05				5.08131e-05
ARHGEF5	5.04577e-05				5.04577e-05
GSTA1	5.03718e-05				5.03718e-05
ARG2	5.03649e-05				5.03649e-05
CD99L2	5.03357e-05				5.03357e-05
CCL15	5.01975e-05				5.01975e-05
TXNDC15	5.00694e-05				5.00694e-05
FARSA	4.98582e-05				4.98582e-05
LCAT	4.96948e-05				4.96948e-05
LGMN	4.95878e-05				4.95878e-05
CDCP1	4.92468e-05				4.92468e-05
SAT2	4.90082e-05				4.90082e-05
TGFA	4.90057e-05				4.90057e-05
CFD	4.88017e-05				4.88017e-05
SERPINA6	4.87384e-05				4.87384e-05
RPE	4.85627e-05				4.85627e-05
CANT1	4.83953e-05				4.83953e-05
TMPRSS11D	4.81668e-05				4.81668e-05
APOM	4.7578e-05				4.7578e-05
LIPF	4.74829e-05				4.74829e-05
AIDA	4.7255e-05				4.7255e-05
AGR3	4.7221e-05				4.7221e-05
GPD1	4.71588e-05				4.71588e-05
PLA2G10	4.68126e-05				4.68126e-05
SSC5D	4.64005e-05				4.64005e-05
CXCL14	4.6362e-05				4.6362e-05
CD5L	4.63089e-05				4.63089e-05
MAGED1	4.62203e-05				4.62203e-05
SLITRK6	4.59475e-05				4.59475e-05
BRDT	4.58174e-05				4.58174e-05
BGN	4.57308e-05				4.57308e-05
CD40	4.5653e-05				4.5653e-05
SLC4A1	4.55264e-05				4.55264e-05
SETMAR	4.55179e-05				4.55179e-05
DSG3	4.5329e-05				4.5329e-05
KYNU	4.52304e-05				4.52304e-05
ACE2	4.5185e-05				4.5185e-05
ENAH	4.51325e-05				4.51325e-05
EPCAM	4.51206e-05				4.51206e-05
SCARF2	4.5074e-05				4.5074e-05
COL3A1	4.50608e-05				4.50608e-05
IGSF9	4.49053e-05				4.49053e-05
PRG3	4.4695e-05				4.4695e-05
LGALS3	4.45179e-05				4.45179e-05
PTPRR	4.43972e-05				4.43972e-05
EIF2S2	4.43923e-05				4.43923e-05
AFAP1	4.41705e-05				4.41705e-05
MINK1	4.32105e-05				4.32105e-05
ESM1	4.29987e-05				4.29987e-05
ENDOU	4.29731e-05				4.29731e-05
ASGR1	4.29288e-05				4.29288e-05
SFTPD	4.28919e-05				4.28919e-05
ERMAP	4.26767e-05				4.26767e-05
PSAPL1	4.20915e-05				4.20915e-05
CD74	4.20024e-05				4.20024e-05
PAMR1	4.18465e-05				4.18465e-05
MTSS2	4.11652e-05				4.11652e-05
P4HB	3.97073e-05				3.97073e-05
RARRES2	3.87346e-05				3.87346e-05

## Sheet: Supplementary Table 8
Supplementary Table 8.	The table of hyperparameters and their respective values which were explored during hyperparamter tuning for each outcome.
Student
Parameter	Values
Learning rate	1e-3, 1e-4, 1e-5, 1e-6, 1e-7, 1e-8
Weight deca	1e-3, 1e-4, 1e-6, 1e-8
Gradient normalisation	0.0, 1.0
Batch size	8, 32, 64, 128, 256, 512, 1024, 2048
Number of layers	1, 2, 3, 4, 5, 6, 7, 8, 9, 10, 11
Number of neurons	16, 32, 64, 128, 256, 512, 1024
Weighted loss	True, False
Mixup	True, False
Mixup rate	0.1, 0.2, 0.4
SMOTE	True, False
SMOTE proportion	0.5, 0.75, 1.0
Dropout	0.0, 0.2, 0.4
Label smoothing rate	0.0, 0.1
Teacher
Parameter	Values
Distillation alpha	0.1, 0.2, 0.3, 0.5
Distillation temperature	1.0, 2.5, 5.0, 10.0, 20.0

## Sheet: Supplementary Table 9
Supplementary Table 9.		Readcode codelists for each outcome explored in the study based on CALIBER codelists.
Readcode	Medcode	Disease
F120.00	1691	Parkinson's disease
F12..00	4321	Parkinson's disease
F12z.00	14912	Parkinson's disease
G573200	1268	Atrial fibrillation
G573500	96076	Atrial fibrillation
3272	3757	Atrial fibrillation
G573.00	2212	Atrial fibrillation
G573z00	23437	Atrial fibrillation
3273	6771	Atrial fibrillation
E200000	6939	Anxiety disorders
E200100	4069	Anxiety disorders
E200111	462	Anxiety disorders
E200200	4659	Anxiety disorders
E200300	655	Anxiety disorders
E200.00	636	Anxiety disorders
E200z00	4534	Anxiety disorders
E201B00	29322	Anxiety disorders
E202000	2300	Anxiety disorders
E202.00	1907	Anxiety disorders
E202.11	16638	Anxiety disorders
E202.12	9944	Anxiety disorders
E202z00	14729	Anxiety disorders
E20..00	5249	Anxiety disorders
E20y200	39518	Anxiety disorders
E20y300	72171	Anxiety disorders
E20y.00	42000	Anxiety disorders
E20yz00	43050	Anxiety disorders
E20z.00	14780	Anxiety disorders
Eu34111	8584	Anxiety disorders
Eu34113	7737	Anxiety disorders
Eu34114	15220	Anxiety disorders
Eu40000	2571	Anxiety disorders
Eu40011	16729	Anxiety disorders
Eu40100	11602	Anxiety disorders
Eu40112	42788	Anxiety disorders
Eu40200	9785	Anxiety disorders
Eu40211	67965	Anxiety disorders
Eu40213	11280	Anxiety disorders
Eu40214	12635	Anxiety disorders
Eu40.00	9386	Anxiety disorders
Eu40y00	27685	Anxiety disorders
Eu40z00	34064	Anxiety disorders
Eu40z11	7222	Anxiety disorders
Eu40z12	67898	Anxiety disorders
Eu41000	8205	Anxiety disorders
Eu41011	6408	Anxiety disorders
Eu41012	4081	Anxiety disorders
Eu41100	10344	Anxiety disorders
Eu41111	962	Anxiety disorders
Eu41112	35825	Anxiety disorders
Eu41113	50191	Anxiety disorders
Eu41200	11913	Anxiety disorders
Eu41211	7749	Anxiety disorders
Eu41300	44321	Anxiety disorders
Eu41.00	5385	Anxiety disorders
Eu41y00	24066	Anxiety disorders
Eu41y11	28167	Anxiety disorders
Eu41z00	23838	Anxiety disorders
Eu41z11	25638	Anxiety disorders
H330011	5627	Asthma
H330.13	15248	Asthma
H330.00	7146	Asthma
H330.11	2290	Asthma
H330.14	7731	Asthma
H331.00	5267	Asthma
H331z00	45073	Asthma
H33..00	78	Asthma
H33..11	1555	Asthma
H33z.00	4442	Asthma
H33z.11	32727	Asthma
H33zz00	16070	Asthma
H33zz12	21232	Asthma
H33zz13	18207	Asthma
H310000	15626	COPD
H310.00	25603	COPD
H310z00	61118	COPD
H311.00	11150	COPD
H311z00	61513	COPD
H312100	14798	COPD
H312200	1446	COPD
H312.00	27819	COPD
H312z00	44525	COPD
H313.00	24248	COPD
H31..00	3243	COPD
H31y100	45089	COPD
H31y.00	66043	COPD
H31yz00	68066	COPD
H31z.00	15157	COPD
H321.00	46578	COPD
H322.00	10980	COPD
H32..00	794	COPD
H32y111	59263	COPD
H32y200	63479	COPD
H32y.00	40788	COPD
H32yz00	16410	COPD
H32z.00	33450	COPD
H3...00	1001	COPD
H3...11	998	COPD
H3y0.00	21061	COPD
H3y1.00	7884	COPD
H3y..00	12166	COPD
H3y..11	67040	COPD
H3z..00	5710	COPD
H3z..11	37247	COPD
Hyu3000	66058	COPD
Hyu3100	65733	COPD
J400300	66238	Crohn's disease
J400400	39278	Crohn's disease
J400.00	51576	Crohn's disease
J400z00	9359	Crohn's disease
J401000	62628	Crohn's disease
J401.00	44426	Crohn's disease
J401z00	20688	Crohn's disease
J401z11	6538	Crohn's disease
J40..00	11286	Crohn's disease
J40..11	593	Crohn's disease
J40..12	51578	Crohn's disease
J40z.00	52449	Crohn's disease
J40z.11	59994	Crohn's disease
Jyu4000	69959	Crohn's disease
ZR3S.11	11119	Crohn's disease
E001.00	15165	Dementia
E001z00	38438	Dementia
E004.00	19477	Dementia
E004.11	8634	Dementia
E004z00	42279	Dementia
E00..11	1916	Dementia
E00..12	1350	Dementia
Eu00000	49263	Dementia
Eu00011	25704	Dementia
Eu00012	60059	Dementia
Eu00013	61528	Dementia
Eu00100	38678	Dementia
Eu00111	46762	Dementia
Eu00112	11379	Dementia
Eu00113	43346	Dementia
Eu00200	30706	Dementia
Eu00.00	7664	Dementia
Eu00z00	29386	Dementia
Eu00z11	8195	Dementia
Eu01100	11175	Dementia
Eu01111	55838	Dementia
Eu01.00	6578	Dementia
Eu01.11	9565	Dementia
Eu01y00	55313	Dementia
Eu01z00	19393	Dementia
Eu02z00	4693	Dementia
Eu02z11	48501	Dementia
Eu02z14	4357	Dementia
F110000	16797	Dementia
F110100	32057	Dementia
F110.00	1917	Dementia
Fyu3000	59122	Dementia
E200300	655	Depression
Eu34111	8584	Depression
Eu34113	7737	Depression
Eu34114	15220	Depression
Eu41200	11913	Depression
Eu41211	7749	Depression
Eu33213	29451	Depression
E112000	34390	Depression
E112100	16506	Depression
E112200	15155	Depression
E112300	15219	Depression
E112.00	10610	Depression
E112z00	7011	Depression
E113000	35671	Depression
E113300	25697	Depression
E113.00	15099	Depression
E113z00	25563	Depression
E11..12	2560	Depression
E2B..00	324	Depression
Eu25100	11055	Depression
Eu25111	35274	Depression
Eu25112	41022	Depression
Eu32.00	4639	Depression
Eu32y00	6854	Depression
Eu32z00	2970	Depression
Eu32z11	543	Depression
Eu32z12	3291	Depression
Eu32z13	28248	Depression
Eu33000	29784	Depression
Eu33212	11252	Depression
Eu33300	47009	Depression
Eu33313	32941	Depression
Eu33z11	36616	Depression
Eu34100	7953	Depression
C109.12	17859	Diabetes
C109.13	18219	Diabetes
C109111	59725	Diabetes
C109112	70316	Diabetes
C109H11	47816	Diabetes
C10F.00	758	Diabetes
C10F.11	22884	Diabetes
C10F100	47321	Diabetes
C10F900	47954	Diabetes
C10F911	53392	Diabetes
C10FL00	26054	Diabetes
C10FL11	60796	Diabetes
C10FM00	18390	Diabetes
C10FM11	85991	Diabetes
C10FN00	32627	Diabetes
K500200	36805	Endometriosis
K500.00	41735	Endometriosis
K500z00	42092	Endometriosis
K501.00	19682	Endometriosis
K502.00	30091	Endometriosis
K503.00	22662	Endometriosis
K503z00	42424	Endometriosis
K505.00	20194	Endometriosis
K506.00	60097	Endometriosis
K50..00	499	Endometriosis
K50..11	3432	Endometriosis
K50y.00	49603	Endometriosis
K50yz00	66361	Endometriosis
K50z.00	9492	Endometriosis
Kyu9000	63749	Endometriosis
G554000	5141	Heart failure
G21z100	62718	Heart failure
G41z.11	5695	Heart failure
G580.00	398	Heart failure
G580.11	2906	Heart failure
G581.00	884	Heart failure
G581.11	23481	Heart failure
G581.13	5942	Heart failure
G58..00	2062	Heart failure
G58..11	1223	Heart failure
G58z.00	4024	Heart failure
G58z.12	17278	Heart failure
F152.00	4796	Motor neuron disease
F152z00	20120	Motor neuron disease
F200.00	40344	Multiple sclerosis
F201.00	69886	Multiple sclerosis
F202.00	23730	Multiple sclerosis
F20..00	684	Multiple sclerosis
F20..11	3440	Multiple sclerosis
F20z.00	20493	Multiple sclerosis
G401.00	1266	Pulmonary embolism
G401.12	9701	Pulmonary embolism
B130.00	9088	Primary Malignancy_colorectal and anus
B131.00	6935	Primary Malignancy_colorectal and anus
B132.00	10864	Primary Malignancy_colorectal and anus
B133.00	2815	Primary Malignancy_colorectal and anus
B134.00	3811	Primary Malignancy_colorectal and anus
B135.00	18632	Primary Malignancy_colorectal and anus
B136.00	10946	Primary Malignancy_colorectal and anus
B137.00	18619	Primary Malignancy_colorectal and anus
B138.00	93478	Primary Malignancy_colorectal and anus
B13..00	1220	Primary Malignancy_colorectal and anus
B13y.00	48231	Primary Malignancy_colorectal and anus
B13z.00	28163	Primary Malignancy_colorectal and anus
B13z.11	9118	Primary Malignancy_colorectal and anus
B140.00	27855	Primary Malignancy_colorectal and anus
B141.00	1800	Primary Malignancy_colorectal and anus
B142000	46159	Primary Malignancy_colorectal and anus
B142.00	24370	Primary Malignancy_colorectal and anus
B142.11	9491	Primary Malignancy_colorectal and anus
B143.00	27897	Primary Malignancy_colorectal and anus
B1z0.11	11628	Primary Malignancy_colorectal and anus
B510.00	15711	Primary Malignancy_Brain, Other CNS and Intracranial
B510z00	54133	Primary Malignancy_Brain, Other CNS and Intracranial
B511.00	42426	Primary Malignancy_Brain, Other CNS and Intracranial
B512.00	46792	Primary Malignancy_Brain, Other CNS and Intracranial
B512z00	47556	Primary Malignancy_Brain, Other CNS and Intracranial
B513.00	19226	Primary Malignancy_Brain, Other CNS and Intracranial
B514.00	39088	Primary Malignancy_Brain, Other CNS and Intracranial
B516.00	45154	Primary Malignancy_Brain, Other CNS and Intracranial
B517.00	44089	Primary Malignancy_Brain, Other CNS and Intracranial
B51..00	18617	Primary Malignancy_Brain, Other CNS and Intracranial
B51..11	10851	Primary Malignancy_Brain, Other CNS and Intracranial
B51y200	65241	Primary Malignancy_Brain, Other CNS and Intracranial
B51y.00	71139	Primary Malignancy_Brain, Other CNS and Intracranial
B51yz00	100733	Primary Malignancy_Brain, Other CNS and Intracranial
B51z.00	41520	Primary Malignancy_Brain, Other CNS and Intracranial
B520000	64971	Primary Malignancy_Brain, Other CNS and Intracranial
B520100	70126	Primary Malignancy_Brain, Other CNS and Intracranial
B520200	65599	Primary Malignancy_Brain, Other CNS and Intracranial
B521.00	28919	Primary Malignancy_Brain, Other CNS and Intracranial
B521z00	70104	Primary Malignancy_Brain, Other CNS and Intracranial
B522.00	51115	Primary Malignancy_Brain, Other CNS and Intracranial
B523.00	49714	Primary Malignancy_Brain, Other CNS and Intracranial
B523z00	67211	Primary Malignancy_Brain, Other CNS and Intracranial
B525.00	9622	Primary Malignancy_Brain, Other CNS and Intracranial
B52X.00	49875	Primary Malignancy_Brain, Other CNS and Intracranial
B542000	8550	Primary Malignancy_Brain, Other CNS and Intracranial
B542100	39899	Primary Malignancy_Brain, Other CNS and Intracranial
B543.00	42460	Primary Malignancy_Brain, Other CNS and Intracranial
B544.00	57047	Primary Malignancy_Brain, Other CNS and Intracranial
ByuA100	41515	Primary Malignancy_Brain, Other CNS and Intracranial
ByuA200	63925	Primary Malignancy_Brain, Other CNS and Intracranial
B347.00	49148	Primary Malignancy_Breast
B830000	10387	Primary Malignancy_Breast
B830100	18694	Primary Malignancy_Breast
B830.00	7833	Primary Malignancy_Breast
BB94.00	40359	Primary Malignancy_Breast
BB9J.00	12300	Primary Malignancy_Breast
BB9J.11	60803	Primary Malignancy_Breast
Byu6.00	12499	Primary Malignancy_Breast
ByuFG00	53803	Primary Malignancy_Breast
B220.00	15221	Primary Malignancy_Lung and trachea
B220z00	37810	Primary Malignancy_Lung and trachea
B221.00	12870	Primary Malignancy_Lung and trachea
B221z00	21698	Primary Malignancy_Lung and trachea
B222.00	10358	Primary Malignancy_Lung and trachea
B222z00	44169	Primary Malignancy_Lung and trachea
B223.00	31268	Primary Malignancy_Lung and trachea
B223z00	54134	Primary Malignancy_Lung and trachea
B224.00	31188	Primary Malignancy_Lung and trachea
B224z00	42566	Primary Malignancy_Lung and trachea
B225.00	36371	Primary Malignancy_Lung and trachea
BB5S211	36530	Primary Malignancy_Lung and trachea
B46..00	780	Primary Malignancy_Prostate
N040Q00	18155	Rheumatoid Arthritis
2G25.00	56232	Rheumatoid Arthritis
G5yA.00	43816	Rheumatoid Arthritis
H570.00	9954	Rheumatoid Arthritis
N040100	44203	Rheumatoid Arthritis
N040.00	844	Rheumatoid Arthritis
N040R00	53621	Rheumatoid Arthritis
N041.00	23552	Rheumatoid Arthritis
N042100	46436	Rheumatoid Arthritis
N042200	5723	Rheumatoid Arthritis
N042.00	49227	Rheumatoid Arthritis
N04..00	27603	Rheumatoid Arthritis
N04y000	31724	Rheumatoid Arthritis
N04y200	32001	Rheumatoid Arthritis
N005.00	23834	Rheumatoid Arthritis
Nyu1200	70221	Rheumatoid Arthritis
Eu25100	11055	Schizophrenia, schizotypal and delusional disorders
Eu25111	35274	Schizophrenia, schizotypal and delusional disorders
Eu25112	41022	Schizophrenia, schizotypal and delusional disorders
E100000	15733	Schizophrenia, schizotypal and delusional disorders
E101000	66506	Schizophrenia, schizotypal and delusional disorders
E101.00	30619	Schizophrenia, schizotypal and delusional disorders
E101z00	48054	Schizophrenia, schizotypal and delusional disorders
E102000	58716	Schizophrenia, schizotypal and delusional disorders
E102.00	25546	Schizophrenia, schizotypal and delusional disorders
E102z00	63867	Schizophrenia, schizotypal and delusional disorders
E103000	33383	Schizophrenia, schizotypal and delusional disorders
E103.00	1494	Schizophrenia, schizotypal and delusional disorders
E103z00	9281	Schizophrenia, schizotypal and delusional disorders
E105000	102311	Schizophrenia, schizotypal and delusional disorders
E105.00	66410	Schizophrenia, schizotypal and delusional disorders
E105z00	102446	Schizophrenia, schizotypal and delusional disorders
E106.00	38063	Schizophrenia, schizotypal and delusional disorders
E107000	58862	Schizophrenia, schizotypal and delusional disorders
E107.00	2117	Schizophrenia, schizotypal and delusional disorders
E107z00	10575	Schizophrenia, schizotypal and delusional disorders
E10..00	854	Schizophrenia, schizotypal and delusional disorders
E10y000	33338	Schizophrenia, schizotypal and delusional disorders
E10y.00	39062	Schizophrenia, schizotypal and delusional disorders
E10yz00	49761	Schizophrenia, schizotypal and delusional disorders
E10z.00	8407	Schizophrenia, schizotypal and delusional disorders
E12..00	4261	Schizophrenia, schizotypal and delusional disorders
E12y000	66766	Schizophrenia, schizotypal and delusional disorders
E12y.00	31589	Schizophrenia, schizotypal and delusional disorders
E12yz00	31455	Schizophrenia, schizotypal and delusional disorders
E12z.00	12771	Schizophrenia, schizotypal and delusional disorders
E1...00	15958	Schizophrenia, schizotypal and delusional disorders
E1y..00	16537	Schizophrenia, schizotypal and delusional disorders
E1z..00	22188	Schizophrenia, schizotypal and delusional disorders
Eu20000	16764	Schizophrenia, schizotypal and delusional disorders
Eu20011	50060	Schizophrenia, schizotypal and delusional disorders
Eu20100	43405	Schizophrenia, schizotypal and delusional disorders
Eu20200	61501	Schizophrenia, schizotypal and delusional disorders
Eu20211	20572	Schizophrenia, schizotypal and delusional disorders
Eu20213	35877	Schizophrenia, schizotypal and delusional disorders
Eu20300	60013	Schizophrenia, schizotypal and delusional disorders
Eu20500	64264	Schizophrenia, schizotypal and delusional disorders
Eu20511	24107	Schizophrenia, schizotypal and delusional disorders
Eu20.00	34236	Schizophrenia, schizotypal and delusional disorders
Eu20y00	49420	Schizophrenia, schizotypal and delusional disorders
Eu20y13	18053	Schizophrenia, schizotypal and delusional disorders
Eu20z00	34966	Schizophrenia, schizotypal and delusional disorders
Eu21.00	39316	Schizophrenia, schizotypal and delusional disorders
Eu21.11	91511	Schizophrenia, schizotypal and delusional disorders
Eu21.12	54387	Schizophrenia, schizotypal and delusional disorders
Eu21.13	64993	Schizophrenia, schizotypal and delusional disorders
Eu21.14	62449	Schizophrenia, schizotypal and delusional disorders
Eu21.15	40386	Schizophrenia, schizotypal and delusional disorders
Eu21.16	49852	Schizophrenia, schizotypal and delusional disorders
Eu22000	34389	Schizophrenia, schizotypal and delusional disorders
Eu22011	2113	Schizophrenia, schizotypal and delusional disorders
Eu22012	11172	Schizophrenia, schizotypal and delusional disorders
Eu22013	47947	Schizophrenia, schizotypal and delusional disorders
Eu25000	33847	Schizophrenia, schizotypal and delusional disorders
Eu25011	16905	Schizophrenia, schizotypal and delusional disorders
Eu25012	51903	Schizophrenia, schizotypal and delusional disorders
Eu25200	33693	Schizophrenia, schizotypal and delusional disorders
Eu25211	104763	Schizophrenia, schizotypal and delusional disorders
Eu25212	37580	Schizophrenia, schizotypal and delusional disorders
Eu25.00	9422	Schizophrenia, schizotypal and delusional disorders
Eu25y00	58532	Schizophrenia, schizotypal and delusional disorders
Eu25z00	37681	Schizophrenia, schizotypal and delusional disorders
Eu25z11	33410	Schizophrenia, schizotypal and delusional disorders
Eu2y.00	30985	Schizophrenia, schizotypal and delusional disorders
Eu2z.00	11244	Schizophrenia, schizotypal and delusional disorders
M154100	2667	Lupus erythematosus (local and systemic)
M154400	46148	Lupus erythematosus (local and systemic)
M154700	25390	Lupus erythematosus (local and systemic)
M154.00	4125	Lupus erythematosus (local and systemic)
M154z00	7522	Lupus erythematosus (local and systemic)
N000000	20007	Lupus erythematosus (local and systemic)
N000200	36942	Lupus erythematosus (local and systemic)
N000300	29519	Lupus erythematosus (local and systemic)
N000.00	7871	Lupus erythematosus (local and systemic)
N000z00	42719	Lupus erythematosus (local and systemic)
Nyu4300	58706	Lupus erythematosus (local and systemic)
J410100	704	Ulcerative colitis
J410200	24858	Ulcerative colitis
J410300	8347	Ulcerative colitis
J41..00	5133	Ulcerative colitis
J41y.00	24550	Ulcerative colitis
J41yz00	43090	Ulcerative colitis
J41z.00	15207	Ulcerative colitis
Jyu4100	53743	Ulcerative colitis
B410000	57235	Primary Malignancy_Cervical
B410.00	48820	Primary Malignancy_Cervical
B410z00	50285	Primary Malignancy_Cervical
B411.00	50297	Primary Malignancy_Cervical
B412.00	58094	Primary Malignancy_Cervical
B41..00	2747	Primary Malignancy_Cervical
B41..11	3230	Primary Malignancy_Cervical
B41y.00	32955	Primary Malignancy_Cervical
B41yz00	43435	Primary Malignancy_Cervical
B41z.00	28311	Primary Malignancy_Cervical
B440.00	7805	Primary Malignancy_Ovarian
B440.11	1986	Primary Malignancy_Ovarian
B40..00	2744	Primary Malignancy_Uterine
B430100	68155	Primary Malignancy_Uterine
B430200	2890	Primary Malignancy_Uterine
B430211	49400	Primary Malignancy_Uterine
B430300	45793	Primary Malignancy_Uterine
B431000	59097	Primary Malignancy_Uterine
B431.00	43940	Primary Malignancy_Uterine
B431z00	70729	Primary Malignancy_Uterine
B432.00	16967	Primary Malignancy_Uterine
B43..00	7046	Primary Malignancy_Uterine
B43y.00	31608	Primary Malignancy_Uterine
B43z.00	33617	Primary Malignancy_Uterine
G3...00	240	Coronary heart disease not otherwise specified
G3...11	24783	Coronary heart disease not otherwise specified
G3...12	20416	Coronary heart disease not otherwise specified
G31yz00	27977	Coronary heart disease not otherwise specified
G34..00	28138	Coronary heart disease not otherwise specified
G340.00	5413	Coronary heart disease not otherwise specified
G340.12	1344	Coronary heart disease not otherwise specified
G344.00	29421	Coronary heart disease not otherwise specified
G34y.00	34633	Coronary heart disease not otherwise specified
G34y100	23078	Coronary heart disease not otherwise specified
G34yz00	35713	Coronary heart disease not otherwise specified
G34z.00	15754	Coronary heart disease not otherwise specified
Gyu3300	47637	Coronary heart disease not otherwise specified
G310.00	23579	Myocardial infarction
G32..00	4017	Myocardial infarction
G32..11	16408	Myocardial infarction
G30..11	13566	Myocardial infarction
G30..14	1204	Myocardial infarction
3233	26975	Myocardial infarction
3234	26972	Myocardial infarction
3236	52705	Myocardial infarction
G30..00	241	Myocardial infarction
G30..12	2491	Myocardial infarction
G30..15	1677	Myocardial infarction
G30..16	13571	Myocardial infarction
G30X.00	29758	Myocardial infarction
G30y.00	34803	Myocardial infarction
G30yz00	46017	Myocardial infarction
G30z.00	14658	Myocardial infarction
Gyu3400	96838	Myocardial infarction
G35..00	18842	Myocardial infarction
G353.00	72562	Myocardial infarction
G35X.00	46166	Myocardial infarction
G63y000	23671	Ischaemic stroke
G63y100	24446	Ischaemic stroke
G640000	36717	Ischaemic stroke
G640.00	16517	Ischaemic stroke
G641000	27975	Ischaemic stroke
G641.00	15019	Ischaemic stroke
G641.11	34758	Ischaemic stroke
G64..00	8837	Ischaemic stroke
G64..11	5363	Ischaemic stroke
G64..12	569	Ischaemic stroke
G64z100	47642	Ischaemic stroke
G64z111	5185	Ischaemic stroke
G64z.00	3149	Ischaemic stroke
G683.00	39403	Ischaemic stroke
G6X..00	33543	Ischaemic stroke
Gyu6300	91627	Ischaemic stroke
Gyu6400	53745	Ischaemic stroke
14S2.00	49028	End stage renal disease
14V2.11	44422	End stage renal disease
1Z14.00	12585	End stage renal disease
1Z1L.11	97683	End stage renal disease
7B00211	98364	End stage renal disease
7B00500	109455	End stage renal disease
7B00y00	70874	End stage renal disease
7L1A011	101756	End stage renal disease
7L1B.11	36442	End stage renal disease
K050.00	6712	End stage renal disease
K05..12	53852	End stage renal disease
K0D..00	8330	End stage renal disease
TB00100	54990	End stage renal disease
M160.00	476	Psoriasis
M160.11	96880	Psoriasis
M160z00	12500	Psoriasis
Nyu1300	59107	Psoriasis
M161000	162	Psoriasis
M161400	18755	Psoriasis
M161600	3193	Psoriasis
M161D00	4231	Psoriasis
M161F00	30210	Psoriasis
M161J00	107494	Psoriasis
M161.00	22501	Psoriasis
M161z00	172	Psoriasis
M166.00	105229	Psoriasis
M16..00	3733	Psoriasis
M16z.00	30975	Psoriasis
Myu3000	66711	Psoriasis
B170.00	8771	Primary Malignancy_Pancreatic
B171.00	40810	Primary Malignancy_Pancreatic
B172.00	39870	Primary Malignancy_Pancreatic
B173.00	35535	Primary Malignancy_Pancreatic
B17..00	8166	Primary Malignancy_Pancreatic
B17y.00	48537	Primary Malignancy_Pancreatic
B17yz00	95783	Primary Malignancy_Pancreatic
B17z.00	34388	Primary Malignancy_Pancreatic
BB5B100	63102	Primary Malignancy_Pancreatic
Gyu3200		Coronary Heart Disease (CHD)
G343.00		Coronary Heart Disease (CHD)
6A4..00		Coronary Heart Disease (CHD)
G311011		Coronary Heart Disease (CHD)
G31y.00		Coronary Heart Disease (CHD)
G3...13		Coronary Heart Disease (CHD)
G3y..00		Coronary Heart Disease (CHD)
8H2V.00		Coronary Heart Disease (CHD)
6A2..00		Coronary Heart Disease (CHD)
G311000		Coronary Heart Disease (CHD)
G31y200		Coronary Heart Disease (CHD)
G3z..00		Coronary Heart Disease (CHD)
G31y300		Coronary Heart Disease (CHD)
8B3k.00		Coronary Heart Disease (CHD)
G34z000		Coronary Heart Disease (CHD)
Gyu3.00		Coronary Heart Disease (CHD)
G31..00		Coronary Heart Disease (CHD)
Z481.00		Anxiety disorders
Eu40300		Anxiety disorders
E200500		Anxiety disorders
Eu40212		Anxiety disorders
E200400		Anxiety disorders
225K.00		Anxiety disorders
E202100		Anxiety disorders
E202D00		Anxiety disorders
E202700		Anxiety disorders
E202400		Anxiety disorders
1466		Anxiety disorders
8G52.00		Anxiety disorders
E202900		Anxiety disorders
E202500		Anxiety disorders
9N54.00		Anxiety disorders
8HHp.00		Anxiety disorders
E202800		Anxiety disorders
E202300		Anxiety disorders
Eu40012		Anxiety disorders
E202B00		Anxiety disorders
225J.00		Anxiety disorders
E202200		Anxiety disorders
146G.00		Anxiety disorders
ZV11200		Anxiety disorders
1B1H.11		Anxiety disorders
E202600		Anxiety disorders
E202E00		Anxiety disorders
286..00		Anxiety disorders
E20y100		Anxiety disorders
E202A00		Anxiety disorders
Z4L1.00		Anxiety disorders
285..00		Anxiety disorders
1Bb..00		Anxiety disorders
1B1V.00		Anxiety disorders
E202C00		Anxiety disorders
8G94.00		Anxiety disorders
H330000		Asthma
H331111		Asthma
H331.11		Asthma
H330100		Asthma
212G.00		Asthma
H330z00		Asthma
H335.00		Asthma
H33zz11		Asthma
H33z111		Asthma
H331000		Asthma
H332.00		Asthma
173d.00		Asthma
H33z011		Asthma
H331100		Asthma
H33z100		Asthma
173c.00		Asthma
H330.12		Asthma
H312000		Asthma
H33z000		Asthma
1O2..00		Asthma
2126200		Asthma
14B4.00		Asthma
H330111		Asthma
173A.00		Asthma
1780		Asthma
H33z200		Asthma
H334.00		Asthma
H333.00		Asthma
N031100		Crohn's disease
J402.00		Crohn's disease
J400200		Crohn's disease
N045300		Crohn's disease
J400500		Crohn's disease
J400100		Crohn's disease
ZR3S.00		Crohn's disease
J401200		Crohn's disease
J08z900		Crohn's disease
J401100		Crohn's disease
J400000		Crohn's disease
Eu01000		Dementia
1461		Dementia
E00y.11		Dementia
E00y.00		Dementia
E00..00		Dementia
9Ou2.00		Dementia
9hD0.00		Dementia
E003.00		Dementia
E041.00		Dementia
E004100		Dementia
E002100		Dementia
E002z00		Dementia
66h..00		Dementia
E002.00		Dementia
8CMZ.00		Dementia
E001200		Dementia
Eu01300		Dementia
Eu02z15		Dementia
E004200		Dementia
E004300		Dementia
6AB..00		Dementia
Eu02z12		Dementia
Eu04100		Dementia
Eu02z13		Dementia
E002000		Dementia
9Ou4.00		Dementia
9hD1.00		Dementia
9Ou5.00		Dementia
9Ou3.00		Dementia
9Ou1.00		Dementia
9hD..00		Dementia
E001000		Dementia
E001300		Dementia
Eu01200		Dementia
ZS7C500		Dementia
E00z.00		Dementia
E001100		Dementia
E004000		Dementia
9Ou..00		Dementia
Eu02z16		Dementia
E000.00		Dementia
Eu20400		Depression
Eu33214		Depression
E113700		Depression
Eu32312		Depression
Eu33y00		Depression
E118.00		Depression
9H91.00		Depression
Eu32.13		Depression
E112.11		Depression
E002100		Depression
Eu33.14		Depression
Eu32000		Depression
Eu33200		Depression
E112.14		Depression
E113100		Depression
E112400		Depression
Eu33211		Depression
E004300		Depression
Eu32800		Depression
Eu32311		Depression
Eu32212		Depression
Eu33316		Depression
9k4..00		Depression
E113.11		Depression
Eu32400		Depression
Eu33311		Depression
Eu33315		Depression
E113600		Depression
9Ov..00		Depression
9H90.00		Depression
E11z200		Depression
Eu34112		Depression
Eu32500		Depression
Eu32314		Depression
Eu32700		Depression
Eu33z00		Depression
Eu33312		Depression
9HA0.00		Depression
Eu32600		Depression
9Ov2.00		Depression
E112.13		Depression
Eu32313		Depression
Eu32.12		Depression
8CAa.00		Depression
E001300		Depression
Eu32300		Depression
9kQ..00		Depression
E113500		Depression
Eu32.11		Depression
Eu33400		Depression
E130.00		Depression
Eu32y12		Depression
1465		Depression
E113400		Depression
E112500		Depression
9Ov1.00		Depression
Eu33.13		Depression
9H92.00		Depression
Eu33314		Depression
E291.00		Depression
9Ov0.00		Depression
Eu33.11		Depression
Eu33100		Depression
Eu32211		Depression
Eu32213		Depression
E130.11		Depression
212S.00		Depression
E113200		Depression
E112.12		Depression
Eu33.12		Depression
Eu33.15		Depression
8HHq.00		Depression
Eu33.00		Depression
E135.00		Depression
E112600		Depression
Eu32100		Depression
9Ov4.00		Depression
8BK0.00		Depression
Eu32A00		Depression
Eu32y11		Depression
9k40.00		Depression
Eu32900		Depression
9Ov3.00		Depression
Eu32z14		Depression
Eu32200		Depression
E11y200		Depression
E2B1.00		Depression
K50y000		Endometriosis
K504000		Endometriosis
K505z00		Endometriosis
K505200		Endometriosis
K500100		Endometriosis
K503100		Endometriosis
K505000		Endometriosis
7E0D800		Endometriosis
K500111		Endometriosis
K50y100		Endometriosis
K504z00		Endometriosis
BBL1.11		Endometriosis
K505100		Endometriosis
K501.11		Endometriosis
K503000		Endometriosis
K503300		Endometriosis
K50y200		Endometriosis
K504.00		Endometriosis
K503200		Endometriosis
K500000		Endometriosis
K504100		Endometriosis
K50y300		Endometriosis
662f.00		Heart failure
9N2p.00		Heart failure
G584.00		Heart failure
8H2S.00		Heart failure
G234.00		Heart failure
9h12.00		Heart failure
9On..00		Heart failure
G5yy900		Heart failure
G232.00		Heart failure
9Or..00		Heart failure
661M500		Heart failure
9On2.00		Heart failure
8Hk0.00		Heart failure
G400.00		Heart failure
662T.00		Heart failure
9On3.00		Heart failure
9h11.00		Heart failure
679W100		Heart failure
G580.13		Heart failure
G5yyA00		Heart failure
14A6.00		Heart failure
9On4.00		Heart failure
G580200		Heart failure
G582.00		Heart failure
9hH..00		Heart failure
9N6T.00		Heart failure
662h.00		Heart failure
G580400		Heart failure
388D.00		Heart failure
9Or3.00		Heart failure
9Or4.00		Heart failure
G554011		Heart failure
G580100		Heart failure
G580.12		Heart failure
8B29.00		Heart failure
679X.00		Heart failure
662g.00		Heart failure
8CMK.00		Heart failure
9Or5.00		Heart failure
9On1.00		Heart failure
8CL3.00		Heart failure
G581000		Heart failure
G211100		Heart failure
9Or2.00		Heart failure
9h1..00		Heart failure
9On0.00		Heart failure
8CeC.00		Heart failure
662i.00		Heart failure
1O1..00		Heart failure
14AM.00		Heart failure
662p.00		Heart failure
G580300		Heart failure
9hH0.00		Heart failure
G580.14		Heart failure
9Or0.00		Heart failure
662W.00		Heart failure
8HHz.00		Heart failure
9hH1.00		Heart failure
8HBE.00		Heart failure
G210100		Heart failure
9Or1.00		Heart failure
G580000		Heart failure
G1yz100		Heart failure
8CMW800		Heart failure
ZRad.00		Heart failure
B14z.00		Primary Malignancy_colorectal and anus
B139.00		Primary Malignancy_colorectal and anus
ZV10011		Primary Malignancy_colorectal and anus
ZV10017		Primary Malignancy_colorectal and anus
B134.11		Primary Malignancy_colorectal and anus
B141.11		Primary Malignancy_colorectal and anus
B14..00		Primary Malignancy_colorectal and anus
ZV10014		Primary Malignancy_colorectal and anus
B14y.00		Primary Malignancy_colorectal and anus
B141.12		Primary Malignancy_colorectal and anus
B515000		Primary Malignancy_Brain, Other CNS and Intracranial
B521200		Primary Malignancy_Brain, Other CNS and Intracranial
ByuA000		Primary Malignancy_Brain, Other CNS and Intracranial
BBd2.12		Primary Malignancy_Brain, Other CNS and Intracranial
BBbV.00		Primary Malignancy_Brain, Other CNS and Intracranial
BBbU.00		Primary Malignancy_Brain, Other CNS and Intracranial
B517300		Primary Malignancy_Brain, Other CNS and Intracranial
B520.00		Primary Malignancy_Brain, Other CNS and Intracranial
B517200		Primary Malignancy_Brain, Other CNS and Intracranial
BBdA.00		Primary Malignancy_Brain, Other CNS and Intracranial
B510400		Primary Malignancy_Brain, Other CNS and Intracranial
BBbQ.00		Primary Malignancy_Brain, Other CNS and Intracranial
B542.00		Primary Malignancy_Brain, Other CNS and Intracranial
BBbK.00		Primary Malignancy_Brain, Other CNS and Intracranial
BBbH.00		Primary Malignancy_Brain, Other CNS and Intracranial
BBbL.00		Primary Malignancy_Brain, Other CNS and Intracranial
B510500		Primary Malignancy_Brain, Other CNS and Intracranial
BBbB.11		Primary Malignancy_Brain, Other CNS and Intracranial
BBbW.00		Primary Malignancy_Brain, Other CNS and Intracranial
B510300		Primary Malignancy_Brain, Other CNS and Intracranial
BBc6.11		Primary Malignancy_Brain, Other CNS and Intracranial
B510100		Primary Malignancy_Brain, Other CNS and Intracranial
B510000		Primary Malignancy_Brain, Other CNS and Intracranial
ByuA300		Primary Malignancy_Brain, Other CNS and Intracranial
BBbR.00		Primary Malignancy_Brain, Other CNS and Intracranial
BBbF.00		Primary Malignancy_Brain, Other CNS and Intracranial
B545z00		Primary Malignancy_Brain, Other CNS and Intracranial
B51y000		Primary Malignancy_Brain, Other CNS and Intracranial
BBbC.00		Primary Malignancy_Brain, Other CNS and Intracranial
BBbG.00		Primary Malignancy_Brain, Other CNS and Intracranial
B545000		Primary Malignancy_Brain, Other CNS and Intracranial
B545100		Primary Malignancy_Brain, Other CNS and Intracranial
B52W.00		Primary Malignancy_Brain, Other CNS and Intracranial
BBc7.11		Primary Malignancy_Brain, Other CNS and Intracranial
ZV10y12		Primary Malignancy_Brain, Other CNS and Intracranial
B542z00		Primary Malignancy_Brain, Other CNS and Intracranial
BBbG.11		Primary Malignancy_Brain, Other CNS and Intracranial
BBbE.00		Primary Malignancy_Brain, Other CNS and Intracranial
BBbZ.00		Primary Malignancy_Brain, Other CNS and Intracranial
BBbG.12		Primary Malignancy_Brain, Other CNS and Intracranial
B545.00		Primary Malignancy_Brain, Other CNS and Intracranial
B545200		Primary Malignancy_Brain, Other CNS and Intracranial
BBbM.00		Primary Malignancy_Brain, Other CNS and Intracranial
BBd2.00		Primary Malignancy_Brain, Other CNS and Intracranial
B517z00		Primary Malignancy_Brain, Other CNS and Intracranial
BBcA.00		Primary Malignancy_Brain, Other CNS and Intracranial
B520z00		Primary Malignancy_Brain, Other CNS and Intracranial
BBbS.00		Primary Malignancy_Brain, Other CNS and Intracranial
BBbT.00		Primary Malignancy_Brain, Other CNS and Intracranial
B517100		Primary Malignancy_Brain, Other CNS and Intracranial
BBbL.11		Primary Malignancy_Brain, Other CNS and Intracranial
BBbB.00		Primary Malignancy_Brain, Other CNS and Intracranial
B512000		Primary Malignancy_Brain, Other CNS and Intracranial
B517000		Primary Malignancy_Brain, Other CNS and Intracranial
BBc2.00		Primary Malignancy_Brain, Other CNS and Intracranial
BBbz.00		Primary Malignancy_Brain, Other CNS and Intracranial
B515.00		Primary Malignancy_Brain, Other CNS and Intracranial
BB93.00		Primary Malignancy_Breast
B346.00		Primary Malignancy_Breast
B350.00		Primary Malignancy_Breast
B34yz00		Primary Malignancy_Breast
B35zz00		Primary Malignancy_Breast
BB91.00		Primary Malignancy_Breast
B343.00		Primary Malignancy_Breast
B35..00		Primary Malignancy_Breast
B34..00		Primary Malignancy_Breast
BB96.00		Primary Malignancy_Breast
B34y.00		Primary Malignancy_Breast
B344.00		Primary Malignancy_Breast
B34z.00		Primary Malignancy_Breast
BB91000		Primary Malignancy_Breast
B35z000		Primary Malignancy_Breast
BB9K000		Primary Malignancy_Breast
B350000		Primary Malignancy_Breast
B35z.00		Primary Malignancy_Breast
B345.00		Primary Malignancy_Breast
B340.00		Primary Malignancy_Breast
BB9K.00		Primary Malignancy_Breast
B34y000		Primary Malignancy_Breast
B342.00		Primary Malignancy_Breast
ZV10300		Primary Malignancy_Breast
BB92.00		Primary Malignancy_Breast
B340000		Primary Malignancy_Breast
BB94.11		Primary Malignancy_Breast
BB91.11		Primary Malignancy_Breast
B36..00		Primary Malignancy_Breast
B341.00		Primary Malignancy_Breast
B350100		Primary Malignancy_Breast
BB9M.00		Primary Malignancy_Breast
B34..11		Primary Malignancy_Breast
BB91100		Primary Malignancy_Breast
B340z00		Primary Malignancy_Breast
B340100		Primary Malignancy_Breast
ZV10411		Primary Malignancy_Cervical
B41y000		Primary Malignancy_Cervical
B41y100		Primary Malignancy_Cervical
B410100		Primary Malignancy_Cervical
B22z.11		Primary Malignancy_Lung and trachea
B222100		Primary Malignancy_Lung and trachea
B22z.00		Primary Malignancy_Lung and trachea
B223100		Primary Malignancy_Lung and trachea
BB5S400		Primary Malignancy_Lung and trachea
BB5S212		Primary Malignancy_Lung and trachea
B220100		Primary Malignancy_Lung and trachea
ZV10112		Primary Malignancy_Lung and trachea
ZV10100		Primary Malignancy_Lung and trachea
Byu2000		Primary Malignancy_Lung and trachea
ZV10111		Primary Malignancy_Lung and trachea
B22y.00		Primary Malignancy_Lung and trachea
B224000		Primary Malignancy_Lung and trachea
B224100		Primary Malignancy_Lung and trachea
B223000		Primary Malignancy_Lung and trachea
BB5S200		Primary Malignancy_Lung and trachea
B222000		Primary Malignancy_Lung and trachea
B221000		Primary Malignancy_Lung and trachea
B221100		Primary Malignancy_Lung and trachea
B22..00		Primary Malignancy_Lung and trachea
B222.11		Primary Malignancy_Lung and trachea
BB5j200		Primary Malignancy_Ovarian
BBQA100		Primary Malignancy_Ovarian
BB5j500		Primary Malignancy_Ovarian
ZV10414		Primary Malignancy_Ovarian
D212000		Primary Malignancy_Ovarian
BB5B500		Primary Malignancy_Pancreatic
BB5B300		Primary Malignancy_Pancreatic
B17y000		Primary Malignancy_Pancreatic
BB5C100		Primary Malignancy_Pancreatic
B175.00		Primary Malignancy_Pancreatic
BB5B600		Primary Malignancy_Pancreatic
B174.00		Primary Malignancy_Pancreatic
7B36500		Primary Malignancy_Prostate
4M01.00		Primary Malignancy_Prostate
4M02.00		Primary Malignancy_Prostate
4M00.00		Primary Malignancy_Prostate
7B36000		Primary Malignancy_Prostate
ZV10415		Primary Malignancy_Prostate
7B36700		Primary Malignancy_Prostate
4M0..00		Primary Malignancy_Prostate
7B20000		Primary Malignancy_Prostate
7B36600		Primary Malignancy_Prostate
1427000		Primary Malignancy_Prostate
7B20200		Primary Malignancy_Prostate
B430000		Primary Malignancy_Uterine
B430z00		Primary Malignancy_Uterine
ZV10417		Primary Malignancy_Uterine
B430.00		Primary Malignancy_Uterine
G410.00		Primary pulmonary hypertension
M161E00		Psoriasis
M161B00		Psoriasis
14F2.00		Psoriasis
M161F11		Psoriasis
M160200		Psoriasis
M160100		Psoriasis
N045200		Psoriasis
M161H00		Psoriasis
M16y000		Psoriasis
M161700		Psoriasis
M161500		Psoriasis
M161200		Psoriasis
M161100		Psoriasis
M161900		Psoriasis
M161800		Psoriasis
M160000		Psoriasis
M161300		Psoriasis
M16y.00		Psoriasis
M161A00		Psoriasis
M161C00		Psoriasis
J413.00		Ulcerative colitis
J410.00		Ulcerative colitis
J410000		Ulcerative colitis
J41..11		Ulcerative colitis
14C4.11		Ulcerative colitis
J412.00		Ulcerative colitis
N045400		Ulcerative colitis
N031000		Ulcerative colitis
J410400		Ulcerative colitis
J41..12		Ulcerative colitis
J411.00		Ulcerative colitis
J410z00		Ulcerative colitis
9Os3.00		Atrial fibrillation
G573000		Atrial fibrillation
14AR.00		Atrial fibrillation
212R.00		Atrial fibrillation
9Os0.00		Atrial fibrillation
G573400		Atrial fibrillation
G573100		Atrial fibrillation
9Os..00		Atrial fibrillation
G573300		Atrial fibrillation
9Os4.00		Atrial fibrillation
9hF1.00		Atrial fibrillation
6A9..00		Atrial fibrillation
9hF..00		Atrial fibrillation
9Os2.00		Atrial fibrillation
9Os1.00		Atrial fibrillation
14AN.00		Atrial fibrillation
662S.00		Atrial fibrillation
14B3.12		Chronic Obstructive Pulmonary Disease (COPD)
H36..00		Chronic Obstructive Pulmonary Disease (COPD)
H320100		Chronic Obstructive Pulmonary Disease (COPD)
H32y000		Chronic Obstructive Pulmonary Disease (COPD)
H320200		Chronic Obstructive Pulmonary Disease (COPD)
H312011		Chronic Obstructive Pulmonary Disease (COPD)
H38..00		Chronic Obstructive Pulmonary Disease (COPD)
H32y100		Chronic Obstructive Pulmonary Disease (COPD)
H3A..00		Chronic Obstructive Pulmonary Disease (COPD)
H39..00		Chronic Obstructive Pulmonary Disease (COPD)
H320000		Chronic Obstructive Pulmonary Disease (COPD)
H583200		Chronic Obstructive Pulmonary Disease (COPD)
H311100		Chronic Obstructive Pulmonary Disease (COPD)
H320300		Chronic Obstructive Pulmonary Disease (COPD)
H312000		Chronic Obstructive Pulmonary Disease (COPD)
H320z00		Chronic Obstructive Pulmonary Disease (COPD)
H312300		Chronic Obstructive Pulmonary Disease (COPD)
H311000		Chronic Obstructive Pulmonary Disease (COPD)
H320.00		Chronic Obstructive Pulmonary Disease (COPD)
H464000		Chronic Obstructive Pulmonary Disease (COPD)
H464100		Chronic Obstructive Pulmonary Disease (COPD)
H37..00		Chronic Obstructive Pulmonary Disease (COPD)
ZV56011		End stage renal disease
Z919200		End stage renal disease
G72D.00		End stage renal disease
7L1A600		End stage renal disease
7B01511		End stage renal disease
SP08J00		End stage renal disease
7B00200		End stage renal disease
SP08R00		End stage renal disease
1Z1K.00		End stage renal disease
ZV56y11		End stage renal disease
TB00111		End stage renal disease
7L1A500		End stage renal disease
TA02000		End stage renal disease
Gy40.00		End stage renal disease
7L1B100		End stage renal disease
Z919.00		End stage renal disease
ZV42000		End stage renal disease
Gy3..00		End stage renal disease
SP08P00		End stage renal disease
K0B5.00		End stage renal disease
Gy4..00		End stage renal disease
7B00212		End stage renal disease
SP08E00		End stage renal disease
SP07G00		End stage renal disease
G72C.00		End stage renal disease
7B00z00		End stage renal disease
SP0E.00		End stage renal disease
8882		End stage renal disease
ZV56000		End stage renal disease
ZV56z00		End stage renal disease
7L1A400		End stage renal disease
SP08300		End stage renal disease
G72D000		End stage renal disease
7L1A000		End stage renal disease
7B0F.00		End stage renal disease
SP08W00		End stage renal disease
SP01500		End stage renal disease
7B00111		End stage renal disease
TA22000		End stage renal disease
7B0Fy00		End stage renal disease
Z919300		End stage renal disease
Gy2..00		End stage renal disease
ZVu3G00		End stage renal disease
Z1A1.00		End stage renal disease
Z919100		End stage renal disease
TB11.00		End stage renal disease
SP08F00		End stage renal disease
Gy60.00		End stage renal disease
Gy51.00		End stage renal disease
Z91A.00		End stage renal disease
Gy10.00		End stage renal disease
4N2..00		End stage renal disease
4N0..00		End stage renal disease
SP08H00		End stage renal disease
7B0F300		End stage renal disease
14V2.00		End stage renal disease
7L1A200		End stage renal disease
7L1A.11		End stage renal disease
SP0F.00		End stage renal disease
7B00.00		End stage renal disease
SP05613		End stage renal disease
ZV45100		End stage renal disease
SP08V00		End stage renal disease
SP06B00		End stage renal disease
SP08T00		End stage renal disease
Gy41.00		End stage renal disease
7L1B000		End stage renal disease
7B00400		End stage renal disease
ZV56.00		End stage renal disease
Z1A..00		End stage renal disease
7L1C000		End stage renal disease
Gy31.00		End stage renal disease
Gy21.00		End stage renal disease
7B06300		End stage renal disease
4I29.00		End stage renal disease
Gy30.00		End stage renal disease
7L1B200		End stage renal disease
7B00100		End stage renal disease
SP08G00		End stage renal disease
Kyu1C00		End stage renal disease
Gy1..00		End stage renal disease
ZV56y00		End stage renal disease
7B00300		End stage renal disease
7B0Fz00		End stage renal disease
7L1A100		End stage renal disease
Gy5..00		End stage renal disease
SP08N00		End stage renal disease
Z1A2.00		End stage renal disease
G72D200		End stage renal disease
1Z1L.00		End stage renal disease
TB11.11		End stage renal disease
SP08D00		End stage renal disease
G72D100		End stage renal disease
SP0G.00		End stage renal disease
G6W..00		Ischaemic stroke
G64z300		Ischaemic stroke
Gyu6G00		Ischaemic stroke
G63..11		Ischaemic stroke
G64z000		Ischaemic stroke
G64z.12		Ischaemic stroke
G64z400		Ischaemic stroke
G64z200		Ischaemic stroke
G64..13		Ischaemic stroke
G64z.11		Ischaemic stroke
F15y.00		Motor neuron disease
F15z.00		Motor neuron disease
F15..00		Motor neuron disease
F152000		Motor neuron disease
F152400		Motor neuron disease
F152100		Motor neuron disease
F152111		Motor neuron disease
F152200		Motor neuron disease
F152300		Motor neuron disease
7Q04100		Motor neuron disease
8Cc4.00		Multiple sclerosis
8Cc1.00		Multiple sclerosis
666A.00		Multiple sclerosis
F204.00		Multiple sclerosis
8IAb.00		Multiple sclerosis
9mD1.00		Multiple sclerosis
8Cc0.00		Multiple sclerosis
8Cc2.00		Multiple sclerosis
F208.00		Multiple sclerosis
F206.00		Multiple sclerosis
9mD0.00		Multiple sclerosis
9kG..00		Multiple sclerosis
8CS1.00		Multiple sclerosis
666B.00		Multiple sclerosis
9mD..00		Multiple sclerosis
F207.00		Multiple sclerosis
F203.00		Multiple sclerosis
14AC.00		Pulmonary embolism
7A09300		Pulmonary embolism
ZV12900		Pulmonary embolism
7A09311		Pulmonary embolism
7A0A100		Pulmonary embolism
G401000		Pulmonary embolism
G401100		Pulmonary embolism
7A0B000		Pulmonary embolism
Eu02300		Parkinson's disease
147F.00		Parkinson's disease
F11x900		Parkinson's disease
66H..13		Rheumatoid Arthritis
N04y011		Rheumatoid Arthritis
N040000		Rheumatoid Arthritis
F396400		Rheumatoid Arthritis
N040200		Rheumatoid Arthritis
N040N00		Rheumatoid Arthritis
N040F00		Rheumatoid Arthritis
N040D00		Rheumatoid Arthritis
N04X.00		Rheumatoid Arthritis
N047.00		Rheumatoid Arthritis
N362200		Rheumatoid Arthritis
N040300		Rheumatoid Arthritis
N040T00		Rheumatoid Arthritis
N040P00		Rheumatoid Arthritis
N040L00		Rheumatoid Arthritis
Nyu1G00		Rheumatoid Arthritis
N040800		Rheumatoid Arthritis
9mM2.00		Rheumatoid Arthritis
Nyu1000		Rheumatoid Arthritis
7P20300		Rheumatoid Arthritis
N040H00		Rheumatoid Arthritis
2G25.11		Rheumatoid Arthritis
N040900		Rheumatoid Arthritis
9mM0.00		Rheumatoid Arthritis
N042z00		Rheumatoid Arthritis
N040400		Rheumatoid Arthritis
9mM..00		Rheumatoid Arthritis
2G27.00		Rheumatoid Arthritis
F371200		Rheumatoid Arthritis
N040B00		Rheumatoid Arthritis
N040S00		Rheumatoid Arthritis
N040G00		Rheumatoid Arthritis
N040E00		Rheumatoid Arthritis
9mM1.00		Rheumatoid Arthritis
G5y8.00		Rheumatoid Arthritis
N040A00		Rheumatoid Arthritis
N040700		Rheumatoid Arthritis
N040M00		Rheumatoid Arthritis
14G1.00		Rheumatoid Arthritis
9mM4.00		Rheumatoid Arthritis
N040C00		Rheumatoid Arthritis
N040500		Rheumatoid Arthritis
9mM3.00		Rheumatoid Arthritis
N040600		Rheumatoid Arthritis
Nyu1100		Rheumatoid Arthritis
N04y012		Rheumatoid Arthritis
N040J00		Rheumatoid Arthritis
N040K00		Rheumatoid Arthritis
ZRq9.11		Lupus erythematosus (local and systemic)
K01x411		Lupus erythematosus (local and systemic)
Myu7800		Lupus erythematosus (local and systemic)
M154600		Lupus erythematosus (local and systemic)
K0B4000		Lupus erythematosus (local and systemic)
H57y400		Lupus erythematosus (local and systemic)
M154000		Lupus erythematosus (local and systemic)
ZRq8.00		Lupus erythematosus (local and systemic)
F371000		Lupus erythematosus (local and systemic)
K01x400		Lupus erythematosus (local and systemic)
M154200		Lupus erythematosus (local and systemic)
F4D3300		Lupus erythematosus (local and systemic)
F396100		Lupus erythematosus (local and systemic)
N000400		Lupus erythematosus (local and systemic)
ZRq8.11		Lupus erythematosus (local and systemic)
M154300		Lupus erythematosus (local and systemic)
M154500		Lupus erythematosus (local and systemic)
N000600		Lupus erythematosus (local and systemic)
ZRq9.00		Lupus erythematosus (local and systemic)
N000100		Lupus erythematosus (local and systemic)
Eu25y		Schizophrenia
E1073		Schizophrenia
E1074		Schizophrenia
E107.		Schizophrenia
E1011		Schizophrenia
Eu22y		Schizophrenia
E105.		Schizophrenia
E1034		Schizophrenia
Eu21.		Schizophrenia
E1003		Schizophrenia
E10yz		Schizophrenia
E103.		Schizophrenia
E101z		Schizophrenia
E107z		Schizophrenia
E105z		Schizophrenia
E1010		Schizophrenia
E12yz		Schizophrenia
E10y1		Schizophrenia
E1032		Schizophrenia
Eu221		Schizophrenia
E10z.		Schizophrenia
E1052		Schizophrenia
Eu25.		Schizophrenia
E104.		Schizophrenia
E101.		Schizophrenia
E1000		Schizophrenia
E120.		Schizophrenia
E1020		Schizophrenia
Eu201		Schizophrenia
E1072		Schizophrenia
E1075		Schizophrenia
Eu20z		Schizophrenia
E1033		Schizophrenia
Eu25z		Schizophrenia
E1002		Schizophrenia
E1005		Schizophrenia
E1004		Schizophrenia
E1050		Schizophrenia
E123.		Schizophrenia
Eu2z.		Schizophrenia
Eu26.		Schizophrenia
Eu24.		Schizophrenia
E12y.		Schizophrenia
Eu203		Schizophrenia
ZV110		Schizophrenia
Eu20.		Schizophrenia
E1015		Schizophrenia
E1031		Schizophrenia
E103z		Schizophrenia
E1013		Schizophrenia
Eu206		Schizophrenia
E2122		Schizophrenia
E1030		Schizophrenia
E1051		Schizophrenia
E1055		Schizophrenia
Eu200		Schizophrenia
1464		Schizophrenia
Eu251		Schizophrenia
Eu250		Schizophrenia
Eu22.		Schizophrenia
E1022		Schizophrenia
E1023		Schizophrenia
E102z		Schizophrenia
Eu2..		Schizophrenia
E1021		Schizophrenia
E1035		Schizophrenia
Eu2y.		Schizophrenia
E121.		Schizophrenia
E1001		Schizophrenia
E12z.		Schizophrenia
E122.		Schizophrenia
Eu20y		Schizophrenia
Eu202		Schizophrenia
E1053		Schizophrenia
E12..		Schizophrenia
E1014		Schizophrenia
E100z		Schizophrenia
E100.		Schizophrenia
E10..		Schizophrenia
Eu252		Schizophrenia
Eu220		Schizophrenia
Eu205		Schizophrenia
E1025		Schizophrenia
E12y0		Schizophrenia
Eu204		Schizophrenia
E10y.		Schizophrenia
Eu222		Schizophrenia
E1024		Schizophrenia
E106.		Schizophrenia
E1071		Schizophrenia
E1054		Schizophrenia
E102.		Schizophrenia
E1012		Schizophrenia
Eu223		Schizophrenia
Eu22z		Schizophrenia
E10y0		Schizophrenia
E1070		Schizophrenia
C10F411		Diabetes
C10FQ00		Diabetes
C10F611		Diabetes
C10F711		Diabetes
C109511		Diabetes
C10F400		Diabetes
C109412		Diabetes
C109F11		Diabetes
C109211		Diabetes
C109B11		Diabetes
C10F300		Diabetes
C10FA11		Diabetes
C10FF00		Diabetes
C109012		Diabetes
C109612		Diabetes
C10FC00		Diabetes
C10FG00		Diabetes
C10FD00		Diabetes
C10F600		Diabetes
C10F311		Diabetes
C109512		Diabetes
C10FE11		Diabetes
C10FH00		Diabetes
C10FR00		Diabetes
C10F200		Diabetes
C10FE00		Diabetes
C109411		Diabetes
C109E12		Diabetes
C10FJ11		Diabetes
C10FJ00		Diabetes
C10FB00		Diabetes
C109011		Diabetes
C10F500		Diabetes
C10FK00		Diabetes
C109E11		Diabetes
C109K00		Diabetes
C109C11		Diabetes
C109G11		Diabetes
C10F211		Diabetes
C109212		Diabetes
C10F700		Diabetes
C10FB11		Diabetes
C109D12		Diabetes
C109H12		Diabetes
C109D11		Diabetes
C109J00		Diabetes
C10FP00		Diabetes
C10F011		Diabetes
C10FA00		Diabetes
C109C12		Diabetes
C109G12		Diabetes
C10FD11		Diabetes
C109A11		Diabetes
C109712		Diabetes
C109J12		Diabetes
C109611		Diabetes
C10F000		Diabetes
C109711		Diabetes
C109F12		Diabetes
22884		Diabetes
64668		Diabetes
47315		Diabetes
24458		Diabetes
18143		Diabetes
91646		Diabetes
47816		Diabetes
49655		Diabetes
43227		Diabetes
98723		Diabetes
55075		Diabetes
98616		Diabetes
62107		Diabetes
47409		Diabetes
64571		Diabetes
67905		Diabetes
53392		Diabetes
57278		Diabetes
54899		Diabetes
48192		Diabetes
18219		Diabetes
95351		Diabetes
58604		Diabetes
50813		Diabetes
56268		Diabetes
85991		Diabetes
59725		Diabetes
93727		Diabetes
18264		Diabetes
50527		Diabetes
50225		Diabetes
60796		Diabetes

## Sheet: Supplementary Table 10
Supplementary Table 10.		ICD-10 codelists for each outcome explored in the study based on CALIBER codelists.
ICD10code	ICD10codeDescr	Disease
F023	Dementia in Parkinson's disease	Parkinson's disease
G20	Parkinson's disease	Parkinson's disease
I48	Atrial fibrillation and flutter	Atrial fibrillation
N170	Acute renal failure with tubular necrosis	Acute Renal Failure
N171	Acute renal failure with acute cortical necrosis	Acute Renal Failure
N172	Acute renal failure with medullary necrosis	Acute Renal Failure
N178	Other acute renal failure	Acute Renal Failure
N179	Acute renal failure, unspecified	Acute Renal Failure
F40	Phobic anxiety disorders	Anxiety disorders
F41	Other anxiety disorders	Anxiety disorders
J45	Asthma	Asthma
J46	Status asthmaticus	Asthma
J40	Bronchitis, not specified as acute or chronic	COPD
J41	Simple and mucopurulent chronic bronchitis	COPD
J42	Unspecified chronic bronchitis	COPD
J43	Emphysema	COPD
J44	Other chronic obstructive pulmonary disease	COPD
K50	Crohn's disease [regional enteritis]	Crohn's disease
F00	Dementia in Alzheimer's disease	Dementia
F01	Vascular dementia	Dementia
F03	Unspecified dementia	Dementia
F051	Delirium superimposed on dementia	Dementia
G30	Alzheimer's disease	Dementia
F32	Depressive episode	Depression
F33	Recurrent depressive disorder	Depression
E11	Non-insulin-dependent diabetes mellitus	Type-2 Diabetes
N80	Endometriosis	Endometriosis
I110	Hypertensive heart disease with (congestive) heart failure	Heart failure
I130	Hypertensive heart and renal disease with (congestive) heart failure	Heart failure
I132	Hypertensive heart and renal disease with both (congestive) heart failure and renal failure	Heart failure
I50	Heart failure	Heart failure
G122	Motor neuron disease	Motor neuron disease
G35	Multiple sclerosis	Multiple sclerosis
I26	Pulmonary embolism	Pulmonary embolism
I270	Primary pulmonary hypertension	Primary pulmonary hypertension
C18	Malignant neoplasm of colon	Primary Malignancy_colorectal and anus
C19	Malignant neoplasm of rectosigmoid junction	Primary Malignancy_colorectal and anus
C20	Malignant neoplasm of rectum	Primary Malignancy_colorectal and anus
C21	Malignant neoplasm of anus and anal canal	Primary Malignancy_colorectal and anus
C70	Malignant neoplasm of meninges	Primary Malignancy_Brain, Other CNS and Intracranial
C71	Malignant neoplasm of brain	Primary Malignancy_Brain, Other CNS and Intracranial
C72	Malignant neoplasm of spinal cord, cranial nerves and other parts of central nervous system	Primary Malignancy_Brain, Other CNS and Intracranial
C751	Malignant neoplasm: Pituitary gland	Primary Malignancy_Brain, Other CNS and Intracranial
C752	Malignant neoplasm: Craniopharyngeal duct	Primary Malignancy_Brain, Other CNS and Intracranial
C753	Malignant neoplasm: Pineal gland	Primary Malignancy_Brain, Other CNS and Intracranial
C754	Malignant neoplasm: Carotid body	Primary Malignancy_Brain, Other CNS and Intracranial
C755	Malignant neoplasm: Aortic body and other paraganglia	Primary Malignancy_Brain, Other CNS and Intracranial
C50	Malignant neoplasm of breast	Primary Malignancy_Breast
D05	Carcinoma in situ of breast	Primary Malignancy_Breast
C33	Malignant neoplasm of trachea	Primary Malignancy_Lung and trachea
C34	Malignant neoplasm of bronchus and lung	Primary Malignancy_Lung and trachea
C61	Malignant neoplasm of prostate	Primary Malignancy_Prostate
J990	Rheumatoid lung disease	Rheumatoid Arthritis
M05	Seropositive rheumatoid arthritis	Rheumatoid Arthritis
M06	Other rheumatoid arthritis	Rheumatoid Arthritis
F20	Schizophrenia	Schizophrenia
F21	Schizotypal disorder	Schizophrenia
F22	Persistent delusional disorders	Schizophrenia
F24	induced delusional disorder	Schizophrenia
F25	Schizoaffective disorders	Schizophrenia
L93	Lupus erythematosus	Lupus erythematosus (local and systemic)
M32	Systemic lupus erythematosus	Lupus erythematosus (local and systemic)
K51	Ulcerative colitis	Ulcerative colitis
C53	Malignant neoplasm of cervix uteri	Primary Malignancy_Gynaecological
C56	Malignant neoplasm of ovary	Primary Malignancy_Gynaecological
C54	Malignant neoplasm of corpus uteri	Primary Malignancy_Gynaecological
C55	Malignant neoplasm of uterus, part unspecified	Primary Malignancy_Gynaecological
I250	Atherosclerotic cardiovascular disease, so described	Coronary heart disease
I251	Atherosclerotic heart disease	Coronary heart disease
I253	Aneurysm of heart	Coronary heart disease
I254	Coronary artery aneurysm	Coronary heart disease
I255	Ischaemic cardiomyopathy	Coronary heart disease
I256	Silent myocardial ischaemia	Coronary heart disease
I258	Other forms of chronic ischaemic heart disease	Coronary heart disease
I259	Chronic ischaemic heart disease, unspecified	Coronary heart disease
I252	Old myocardial infarction	Coronary heart disease
I21	Acute myocardial infarction	Coronary heart disease
I22	Subsequent myocardial infarction	Coronary heart disease
I630	Cerebral infarction due to thrombosis of precerebral arteries	Ischaemic stroke
I631	Cerebral infarction due to embolism of precerebral arteries	Ischaemic stroke
I632	Cerebral infarction due to unspecified occlusion or stenosis of precerebral arteries	Ischaemic stroke
I633	Cerebral infarction due to thrombosis of cerebral arteries	Ischaemic stroke
I634	Cerebral infarction due to embolism of cerebral arteries	Ischaemic stroke
I635	Cerebral infarction due to unspecified occlusion or stenosis of cerebral arteries	Ischaemic stroke
I638	Other cerebral infarction	Ischaemic stroke
I639	Cerebral infarction, unspecified	Ischaemic stroke
I693	Sequelae of cerebral infarction	Ischaemic stroke
N185	Chronic kidney disease, stage 5	End stage renal disease
T824	Mechanical complication of vascular dialysis catheter	End stage renal disease
Y602	During kidney dialysis or other perfusion	End stage renal disease
Y612	During kidney dialysis or other perfusion	End stage renal disease
Y841	Kidney dialysis	End stage renal disease
Z491	Extracorporeal dialysis	End stage renal disease
Z492	Other dialysis	End stage renal disease
Z992	Dependence on renal dialysis	End stage renal disease
N165	Renal tubulo-interstitial disorders in transplant rejection	End stage renal disease
T861	Kidney transplant failure and rejection	End stage renal disease
Z940	Kidney transplant status	End stage renal disease
C25	Malignant neoplasm of pancreas	Primary Malignancy_Pancreatic
L40	Psoriasis	Psoriasis
M070	Distal interphalangeal psoriatic arthropathy	Psoriasis
M071	Arthritis mutilans	Psoriasis
M072	Psoriatic spondylitis	Psoriasis
M073	Other psoriatic arthropathies	Psoriasis
M090	Juvenile arthritis in psoriasis	Psoriasis
